# Supplementary material for: DomHR: Accurately Identifying Domain Boundaries in Proteins Using a Hinge Region Strategy
Source: PLoS One. 2013 Apr 11;8(4):e60559. doi: 10.1371/journal.pone.0060559 (PMC3623903; doi:10.1371/journal.pone.0060559)
Supplement: Table S7 — All predicted results of S1508. (XLSX) [file pone.0060559.s008.xlsx]

## Sheet: S1508
Sequence	Ture label	Predicted label and Probability
S	1	2/0.870507
Y	1	2/0.902855
T	1	2/0.892533
L	1	2/0.891347
P	1	2/0.612909
S	1	0/0.590417
L	1	0/0.555905
P	1	0/0.508392
Y	1	2/0.526043
A	2	2/0.798608
Y	2	2/0.846607
D	2	2/0.863578
A	2	2/0.907409
L	2	2/0.948915
E	2	2/0.940446
P	2	2/0.938007
H	2	2/0.938082
F	2	2/0.932457
D	2	2/0.946658
K	2	2/0.946804
Q	2	2/0.952103
T	2	2/0.961640
M	2	2/0.964041
E	2	2/0.957563
I	2	2/0.955586
H	2	2/0.916426
H	2	2/0.904059
T	2	2/0.820137
K	2	2/0.669600
H	0	0/0.904568
H	0	0/0.952256
Q	0	0/0.970311
T	0	0/0.980419
Y	0	0/0.990662
V	0	0/0.991356
N	0	0/0.990719
N	0	0/0.990132
A	0	0/0.990116
N	0	0/0.989826
A	0	0/0.990700
A	0	0/0.991172
L	0	0/0.992330
E	0	0/0.992112
S	0	0/0.991044
L	0	0/0.990986
P	0	0/0.992002
E	0	0/0.990138
F	0	0/0.989786
A	0	0/0.989900
N	0	0/0.988611
L	0	0/0.988816
P	0	0/0.988927
V	0	0/0.988025
E	0	0/0.988025
E	0	0/0.984815
L	0	0/0.985813
I	0	0/0.990107
T	0	0/0.989455
K	0	0/0.986926
L	0	0/0.986767
D	0	0/0.987773
Q	0	0/0.989966
L	0	0/0.988873
P	0	0/0.988365
A	0	0/0.989833
D	0	0/0.988699
K	0	0/0.987220
K	0	0/0.987342
T	0	0/0.990050
V	0	0/0.990992
L	0	0/0.989110
R	0	0/0.990318
N	0	0/0.991053
N	0	0/0.990132
A	0	0/0.980394
G	0	0/0.974025
G	0	0/0.955365
H	0	0/0.922691
A	2	2/0.597222
N	2	2/0.751751
H	2	2/0.819950
S	2	2/0.877260
L	2	2/0.936898
F	2	2/0.936283
W	2	2/0.940092
K	2	2/0.943994
G	2	2/0.934262
L	2	2/0.930837
K	2	2/0.923176
K	2	2/0.941714
G	2	2/0.945439
T	2	2/0.947193
T	2	2/0.939655
L	2	2/0.937827
Q	2	2/0.933483
G	2	2/0.952191
D	2	2/0.891733
L	2	2/0.850786
K	2	2/0.774996
A	2	2/0.631546
A	0	0/0.915699
I	0	0/0.949523
E	0	0/0.968762
R	0	0/0.983939
D	0	0/0.993284
F	0	0/0.994197
G	0	0/0.994785
S	0	0/0.994592
V	0	0/0.994020
D	0	0/0.993069
N	0	0/0.991575
F	0	0/0.989154
K	0	0/0.989570
A	0	0/0.988901
E	0	0/0.988555
F	0	0/0.988360
E	0	0/0.988165
K	0	0/0.989544
A	0	0/0.987442
A	0	0/0.986672
A	0	0/0.988466
S	0	0/0.988396
R	0	0/0.990305
F	0	0/0.990888
G	0	0/0.990162
S	0	0/0.990540
G	0	0/0.988946
W	0	0/0.990610
A	0	0/0.992223
W	0	0/0.989379
L	0	0/0.992180
V	0	0/0.993906
L	0	0/0.992240
K	0	0/0.991324
G	0	0/0.990614
D	0	0/0.990838
K	0	0/0.991113
L	0	0/0.991965
A	0	0/0.992875
V	0	0/0.990064
V	0	0/0.988406
S	0	0/0.987743
T	0	0/0.988929
A	0	0/0.990406
N	0	0/0.990944
Q	0	0/0.990544
D	0	0/0.990075
S	0	0/0.989728
P	0	0/0.992264
L	0	0/0.991653
M	0	0/0.990247
G	0	0/0.989991
E	0	0/0.991154
A	0	0/0.991858
I	0	0/0.991188
S	0	0/0.994412
G	0	0/0.992281
A	0	0/0.992318
S	0	0/0.992365
G	0	0/0.991508
F	0	0/0.991042
P	0	0/0.987919
I	0	0/0.989774
M	0	0/0.990294
G	0	0/0.986766
L	0	0/0.988986
D	0	0/0.988831
V	0	0/0.986405
W	0	0/0.989238
E	0	0/0.989788
H	0	0/0.990168
A	0	0/0.989438
Y	0	0/0.987805
F	0	0/0.989782
L	0	0/0.991852
K	0	0/0.990707
F	0	0/0.989807
Q	0	0/0.990474
N	0	0/0.991324
R	0	0/0.991029
R	0	0/0.991058
P	0	0/0.990200
D	0	0/0.989900
Y	0	0/0.989504
I	0	0/0.991069
K	0	0/0.990655
E	0	0/0.990157
F	0	0/0.987647
W	0	0/0.989669
N	0	0/0.991484
V	0	0/0.983892
V	0	0/0.975562
N	0	0/0.960091
W	0	0/0.917859
D	2	2/0.623611
E	2	2/0.802305
A	2	2/0.836785
A	2	2/0.875025
A	2	2/0.942253
R	2	2/0.989287
F	2	2/0.987835
A	2	2/0.994794
A	2	2/0.991331
K	2	2/0.991375
K	2	2/0.988857
# 0.000000
T	2	2/0.805702
S	2	2/0.869341
L	2	2/0.882032
L	2	2/0.914040
N	2	2/0.610681
E	2	2/0.595251
R	2	0/0.818744
L	2	0/0.827479
Q	2	0/0.823603
H	2	0/0.842561
Y	2	0/0.859399
T	0	0/0.844236
L	0	0/0.859278
D	0	0/0.874073
Y	0	0/0.873297
V	0	0/0.859172
S	0	0/0.852590
D	0	0/0.831346
R	0	0/0.823629
A	0	0/0.801117
Q	0	0/0.832033
H	0	0/0.819634
M	0	0/0.818915
K	0	0/0.832762
N	0	0/0.846282
I	0	0/0.845483
Y	0	0/0.837068
D	0	0/0.859924
P	0	0/0.875219
S	0	0/0.864356
S	0	0/0.870678
R	0	0/0.873762
W	0	0/0.871474
F	0	0/0.862122
S	0	0/0.837384
R	0	0/0.848058
S	0	0/0.850331
V	0	0/0.816619
R	0	0/0.824732
P	0	0/0.816493
E	0	0/0.818376
F	0	0/0.792047
P	0	0/0.810850
I	0	0/0.813657
E	0	0/0.827030
E	0	0/0.831768
F	0	0/0.821128
L	0	0/0.827015
P	0	0/0.837898
Y	0	0/0.853846
K	0	0/0.839108
T	0	0/0.823521
E	0	0/0.840209
S	0	0/0.835116
H	0	0/0.833784
E	0	0/0.837419
D	0	0/0.842119
Q	0	0/0.834826
A	0	0/0.829546
K	0	0/0.809692
Y	0	0/0.811006
L	0	0/0.795150
C	0	0/0.813389
H	0	0/0.836768
V	0	0/0.839723
L	2	0/0.842350
V	2	0/0.837790
N	2	0/0.814153
L	2	0/0.789145
Y	2	0/0.832728
I	2	2/0.535517
A	2	2/0.530724
I	2	2/0.931085
S	2	2/0.903749
S	2	2/0.923161
L	2	2/0.917305
# 0.000000
N	2	2/0.891881
V	2	2/0.924207
N	2	2/0.908059
H	2	2/0.925086
W	2	2/0.564513
T	2	2/0.535978
N	2	0/0.853277
E	2	0/0.831787
L	2	0/0.845637
K	2	0/0.793952
N	2	0/0.806937
C	0	0/0.819909
L	0	0/0.832472
H	0	0/0.845797
F	0	0/0.865406
D	0	0/0.854950
F	0	0/0.833791
P	0	0/0.829971
V	0	0/0.837555
A	0	0/0.838183
L	0	0/0.828936
R	0	0/0.832346
K	0	0/0.833410
S	0	0/0.827074
L	0	0/0.837876
A	0	0/0.850309
T	0	0/0.857483
V	0	0/0.851154
Y	0	0/0.851041
Y	0	0/0.844206
Y	0	0/0.843241
L	0	0/0.821891
S	0	0/0.834274
L	0	0/0.833688
V	0	0/0.840014
Q	0	0/0.836702
G	0	0/0.837623
Q	0	0/0.831969
K	0	0/0.824696
V	0	0/0.827556
Y	0	0/0.794344
R	0	0/0.789404
Q	0	0/0.806527
M	0	0/0.817920
H	0	0/0.815982
V	0	0/0.821788
D	0	0/0.798464
M	0	0/0.763369
F	0	0/0.812875
E	0	0/0.826284
R	0	0/0.825563
L	0	0/0.810312
V	0	0/0.865875
S	0	0/0.871301
L	0	0/0.866095
D	0	0/0.874107
D	0	0/0.864192
D	0	0/0.864042
R	0	0/0.872115
T	0	0/0.863135
Q	0	0/0.848433
F	0	0/0.841758
T	0	0/0.825961
E	0	0/0.817007
L	0	0/0.818659
L	0	0/0.837874
Q	0	0/0.826323
K	0	0/0.822730
Q	0	0/0.825098
G	0	0/0.844106
L	0	0/0.828277
L	0	0/0.826037
L	0	0/0.837238
D	0	0/0.830336
H	0	0/0.815192
Q	0	0/0.842024
I	0	0/0.836926
M	0	0/0.823240
L	0	0/0.806422
N	0	0/0.806673
F	0	0/0.791493
L	0	0/0.768439
C	0	0/0.808208
E	0	0/0.835728
F	0	0/0.823049
L	0	0/0.825997
P	0	0/0.847797
Y	0	0/0.848162
P	0	0/0.847912
D	0	0/0.831517
P	0	0/0.816737
D	0	0/0.844772
Y	0	0/0.819020
A	0	0/0.829998
R	0	0/0.845425
Y	0	0/0.860167
E	0	0/0.845240
L	0	0/0.844588
S	0	0/0.859764
S	0	0/0.847319
K	0	0/0.840029
E	0	0/0.842757
D	0	0/0.832220
L	0	0/0.823820
Q	0	0/0.816803
L	0	0/0.819452
F	0	0/0.821826
R	0	0/0.808369
L	0	0/0.792223
L	0	0/0.803412
L	0	0/0.789122
K	0	0/0.806963
H	0	0/0.814847
A	0	0/0.781760
H	0	0/0.811911
N	0	0/0.800216
A	0	0/0.824249
K	0	0/0.836878
P	0	0/0.830926
F	0	0/0.845129
F	0	0/0.837607
D	0	0/0.823413
K	0	0/0.849894
S	0	0/0.842414
K	0	0/0.840436
E	0	0/0.840829
S	0	0/0.841915
L	0	0/0.852095
L	0	0/0.844807
V	0	0/0.858920
D	0	0/0.847520
T	0	0/0.831697
M	0	0/0.833825
N	0	0/0.838787
F	0	0/0.861621
L	0	0/0.847808
L	0	0/0.787441
S	0	0/0.847806
S	0	0/0.852779
L	0	0/0.865300
A	0	0/0.857683
P	0	0/0.842458
S	0	0/0.838496
T	0	0/0.814845
M	0	0/0.794068
M	0	0/0.827962
A	0	0/0.810703
V	0	0/0.786039
M	0	0/0.752002
P	0	0/0.803412
I	0	0/0.845566
V	0	0/0.829116
T	0	0/0.811200
S	0	0/0.849839
V	0	0/0.800858
V	0	0/0.819814
P	0	0/0.790406
Y	0	0/0.808055
H	0	2/0.641986
Y	0	0/0.804178
H	0	0/0.861383
I	0	0/0.832929
H	0	0/0.812094
S	0	0/0.855280
K	0	0/0.867514
I	0	0/0.795146
I	0	2/0.547600
D	0	0/0.841107
Y	0	0/0.811392
F	0	0/0.826162
P	0	0/0.844748
F	0	0/0.870607
C	0	0/0.854599
Y	0	0/0.871545
S	0	0/0.877195
I	0	0/0.883635
W	0	0/0.880284
S	0	0/0.876183
S	0	0/0.874706
V	0	0/0.872190
S	0	0/0.869055
A	0	0/0.845211
N	0	0/0.855366
V	0	0/0.857290
A	0	0/0.836411
I	0	0/0.832599
D	0	0/0.841697
T	0	0/0.847040
H	0	0/0.843557
M	0	0/0.832941
Y	0	0/0.861426
D	0	0/0.848445
F	0	0/0.855496
V	0	0/0.848466
G	0	0/0.861292
S	0	0/0.879898
I	0	0/0.868079
S	0	0/0.833632
K	0	0/0.848846
D	0	0/0.817838
V	0	0/0.824841
H	0	0/0.821402
N	0	0/0.827044
K	0	0/0.856783
I	0	2/0.534474
L	0	0/0.808545
S	0	0/0.868941
S	0	0/0.825129
E	0	0/0.850780
H	0	0/0.857251
E	0	0/0.866727
K	0	0/0.807963
D	0	2/0.514068
V	0	0/0.863371
V	0	0/0.868788
G	0	0/0.870973
V	0	0/0.894486
E	0	0/0.918970
F	0	0/0.982912
G	0	0/0.989087
E	0	0/0.988599
F	0	0/0.991346
G	0	0/0.993801
I	0	0/0.994406
F	0	0/0.993548
T	0	0/0.993111
D	0	0/0.992706
D	0	0/0.990101
Q	0	0/0.990206
M	0	0/0.989854
T	0	0/0.990986
F	0	0/0.989500
M	0	0/0.987800
F	0	0/0.985104
N	0	0/0.989246
R	0	0/0.988096
L	0	0/0.985501
Q	0	0/0.989173
G	0	0/0.989856
H	0	0/0.991215
L	0	0/0.992340
R	0	0/0.993176
T	0	0/0.992659
D	0	0/0.991128
G	0	0/0.991619
Q	0	0/0.993132
I	0	0/0.993507
H	0	0/0.992959
S	0	0/0.992802
Y	0	0/0.990332
S	0	0/0.988047
R	0	0/0.990090
T	0	0/0.989183
V	0	0/0.988316
K	0	0/0.988995
P	0	0/0.989597
F	0	0/0.988536
V	0	0/0.988466
Y	0	0/0.989318
A	0	0/0.992050
I	0	0/0.990779
N	0	0/0.988915
G	0	0/0.985579
S	0	0/0.935460
K	0	0/0.899335
K	0	0/0.889887
D	0	0/0.864383
R	0	0/0.811647
F	0	0/0.809358
F	0	0/0.816043
E	0	0/0.841926
K	0	0/0.827027
L	0	0/0.835088
V	0	0/0.823641
S	0	0/0.817007
L	0	0/0.817754
A	0	0/0.828799
K	0	0/0.826658
A	0	0/0.831440
I	0	0/0.812281
E	0	0/0.790722
T	0	0/0.777349
F	0	0/0.823607
I	0	0/0.833835
H	0	0/0.852111
P	0	0/0.874429
S	0	0/0.885214
N	0	0/0.878008
N	0	0/0.887091
G	0	0/0.864398
F	0	0/0.904017
W	0	0/0.908174
T	0	0/0.890020
K	0	0/0.852776
P	0	0/0.810400
N	0	0/0.824296
A	0	0/0.788246
K	0	0/0.797717
F	0	0/0.820984
V	0	0/0.803116
H	0	0/0.801202
A	0	0/0.824157
F	0	0/0.840552
I	0	0/0.809266
K	0	0/0.830899
S	0	0/0.849962
Y	0	0/0.841015
H	0	0/0.837996
G	0	0/0.853710
R	0	0/0.863887
V	0	0/0.843329
K	0	0/0.856123
Y	0	0/0.851038
E	0	0/0.817252
E	0	0/0.806229
D	0	0/0.817210
I	0	0/0.841679
C	0	0/0.850324
A	0	0/0.871447
R	0	0/0.885884
G	0	0/0.886465
V	0	0/0.906499
T	0	0/0.891776
N	0	0/0.890056
G	0	0/0.892004
I	0	0/0.891355
C	0	0/0.886790
L	0	0/0.885896
T	0	0/0.850452
S	0	0/0.825353
F	0	0/0.820623
C	0	0/0.828389
H	0	0/0.822661
E	0	0/0.819279
E	0	0/0.821050
I	0	0/0.819266
V	0	0/0.797061
E	0	0/0.814682
I	0	0/0.802875
F	0	0/0.815735
L	0	0/0.834021
N	0	0/0.831151
I	0	0/0.842362
I	0	0/0.865903
S	0	0/0.861192
L	0	0/0.869486
G	0	0/0.839437
S	0	0/0.864038
Q	0	0/0.874521
N	0	0/0.881907
K	0	0/0.870264
N	0	0/0.850558
P	0	0/0.865016
D	0	0/0.873696
I	0	0/0.859810
A	0	0/0.853081
N	0	0/0.855881
Y	0	0/0.861187
Y	0	0/0.850528
I	0	0/0.842187
S	0	0/0.851309
C	0	0/0.830116
F	0	0/0.815512
A	0	0/0.822659
Y	0	0/0.834397
L	0	0/0.826424
L	0	0/0.834611
E	0	0/0.841574
L	0	0/0.858596
D	0	0/0.851816
P	0	0/0.856451
S	0	0/0.851679
N	0	0/0.842875
A	0	0/0.846792
Y	0	0/0.861712
L	0	0/0.845371
I	0	0/0.841787
Y	0	0/0.818498
D	0	0/0.819338
K	0	0/0.844485
I	0	0/0.841619
L	0	0/0.839239
I	0	0/0.860400
D	0	0/0.846195
L	0	0/0.845074
Y	0	0/0.846603
D	0	0/0.866817
T	0	0/0.865360
L	0	0/0.859457
A	0	0/0.852008
D	0	0/0.862409
Q	0	0/0.858402
F	0	0/0.857320
I	0	0/0.835098
N	0	0/0.824197
S	0	0/0.801775
R	0	0/0.806630
H	0	0/0.833274
R	0	0/0.861971
I	0	0/0.850265
I	0	0/0.830946
S	0	0/0.830868
S	0	0/0.829571
L	0	0/0.823639
K	0	0/0.822794
Q	0	0/0.820514
F	0	0/0.826054
T	0	0/0.818639
R	0	0/0.805216
V	0	0/0.801386
I	0	0/0.811080
R	0	0/0.819054
F	0	0/0.829125
I	0	0/0.806590
V	0	0/0.809938
M	0	0/0.825570
D	0	0/0.800612
K	0	0/0.795689
L	0	0/0.765464
Y	0	0/0.746515
R	0	0/0.829148
V	0	0/0.835119
H	0	0/0.835943
I	0	0/0.828853
T	0	0/0.842571
N	0	0/0.833173
V	0	0/0.816874
L	0	0/0.821425
S	0	0/0.839571
M	0	0/0.833847
L	0	0/0.829636
V	0	0/0.847573
S	0	0/0.828324
K	0	0/0.804644
L	0	0/0.865608
D	0	0/0.856151
M	0	0/0.864924
N	0	0/0.853758
D	0	0/0.862422
T	0	0/0.870290
N	0	0/0.849608
L	0	0/0.877302
T	0	0/0.866485
S	0	0/0.861707
N	0	0/0.865200
L	0	0/0.868200
I	0	0/0.867248
N	0	0/0.877891
G	0	0/0.871770
I	0	0/0.874184
V	0	0/0.861355
S	0	0/0.854302
I	0	0/0.835452
A	0	0/0.823695
A	0	0/0.823925
F	0	0/0.828584
I	0	0/0.841200
P	0	0/0.844341
I	0	0/0.850297
Q	0	0/0.850081
D	0	0/0.848254
L	0	0/0.868083
T	0	0/0.880926
G	0	0/0.878187
E	0	0/0.876867
D	0	0/0.876195
D	0	0/0.870300
Y	0	0/0.868279
I	0	0/0.866449
S	0	0/0.880229
F	0	0/0.876417
E	0	0/0.848891
S	0	0/0.862829
D	0	0/0.858183
T	0	0/0.858527
L	0	0/0.845746
P	0	0/0.846190
L	0	0/0.834328
V	0	0/0.818820
Q	0	0/0.803954
Q	0	0/0.797042
H	0	0/0.807935
F	0	0/0.808772
Y	0	0/0.808834
H	0	0/0.826510
I	0	0/0.831961
K	0	2/0.561646
C	0	0/0.830416
G	0	0/0.882069
E	0	0/0.879509
S	0	0/0.865701
S	0	0/0.868026
K	0	0/0.888103
T	0	0/0.829840
F	0	2/0.493464
R	0	0/0.849838
V	0	0/0.842136
D	0	0/0.833942
D	0	0/0.837962
E	0	0/0.856844
L	0	0/0.858015
L	0	0/0.856825
N	0	0/0.831724
N	0	0/0.823181
A	0	0/0.849371
F	0	0/0.859506
K	0	0/0.868379
A	0	0/0.860382
S	0	0/0.851605
T	0	0/0.845502
T	0	0/0.851054
V	0	0/0.854605
F	0	0/0.840201
Q	0	0/0.824132
S	0	0/0.811134
M	0	0/0.818413
L	0	0/0.824916
K	0	0/0.826972
V	0	0/0.803812
Y	0	0/0.762660
V	0	0/0.805946
E	0	0/0.791582
K	0	0/0.782144
I	0	0/0.794050
F	0	0/0.813924
Q	0	0/0.828757
L	0	0/0.843603
V	0	0/0.846169
D	0	0/0.839904
V	0	0/0.859078
D	0	0/0.867783
L	0	0/0.857542
E	0	0/0.869654
D	0	0/0.856079
S	0	0/0.855257
L	0	0/0.846555
V	0	0/0.860324
T	0	0/0.842789
K	0	0/0.835544
I	0	0/0.845216
N	0	0/0.834813
Q	0	0/0.828553
T	0	0/0.823392
T	0	0/0.815995
M	0	0/0.825877
I	0	0/0.833960
L	0	0/0.827430
Q	0	0/0.831829
E	0	0/0.817655
S	0	0/0.839021
M	0	0/0.846936
D	0	0/0.844990
D	0	0/0.838071
K	0	0/0.850877
I	0	0/0.818830
F	0	0/0.850687
N	0	0/0.844039
Y	0	0/0.832090
F	0	0/0.844014
A	0	0/0.857223
S	0	0/0.840946
L	0	0/0.853835
L	0	0/0.841766
N	0	0/0.843893
R	0	0/0.858993
N	0	0/0.873641
F	0	0/0.884461
W	0	0/0.891545
S	0	0/0.887738
N	0	0/0.874323
D	0	0/0.857515
S	0	0/0.861028
F	0	0/0.836796
K	0	0/0.848340
E	0	0/0.852071
K	0	0/0.845478
D	0	0/0.825266
P	0	0/0.814836
N	0	0/0.828332
Y	0	0/0.822556
E	0	0/0.822490
L	0	0/0.845250
V	0	0/0.845186
T	0	0/0.823322
I	0	0/0.824128
P	0	0/0.831842
L	0	0/0.833468
A	0	0/0.815880
A	0	0/0.811883
L	0	0/0.833677
V	0	0/0.839333
R	0	0/0.847047
R	0	0/0.864071
N	0	0/0.878345
N	0	0/0.870264
G	0	0/0.878905
L	0	0/0.883690
S	0	0/0.879979
K	0	0/0.860535
E	0	0/0.852774
L	0	0/0.821691
V	0	0/0.815090
R	0	0/0.808847
T	0	0/0.794019
L	0	0/0.806337
L	0	0/0.802112
F	0	0/0.809632
H	0	0/0.807308
I	0	0/0.814802
K	0	0/0.801207
E	0	0/0.794427
Q	0	0/0.804498
I	0	0/0.816529
K	0	0/0.827111
R	0	0/0.852328
G	0	0/0.851315
A	0	0/0.853572
G	0	0/0.860557
S	0	0/0.879231
V	0	0/0.884322
R	0	0/0.870994
S	0	0/0.862082
T	0	0/0.843763
S	0	0/0.837520
E	0	0/0.833356
I	0	0/0.850083
Q	0	0/0.836958
Q	0	0/0.819539
R	0	0/0.818598
D	0	0/0.807307
V	0	0/0.823981
K	0	0/0.836501
L	0	0/0.829733
V	0	0/0.834674
L	0	0/0.820234
Y	0	0/0.821064
L	0	0/0.843375
T	0	0/0.846586
A	0	0/0.856546
L	0	0/0.844845
N	0	0/0.843024
D	0	0/0.848413
V	0	0/0.847100
L	0	0/0.822678
R	0	0/0.821832
N	0	0/0.830661
C	0	0/0.822730
H	0	0/0.835532
E	0	0/0.838726
S	0	0/0.852808
L	0	0/0.854880
L	0	0/0.859740
E	0	0/0.857328
Y	0	0/0.844195
S	0	0/0.845013
D	0	0/0.846454
E	0	0/0.847037
L	0	0/0.844221
I	0	0/0.829257
T	0	0/0.833476
F	0	0/0.812059
M	0	0/0.823819
K	0	0/0.838134
Y	0	0/0.848046
L	0	0/0.838856
Y	0	0/0.782351
D	0	0/0.843312
N	0	0/0.839101
V	0	0/0.836808
T	0	0/0.824528
N	0	0/0.839283
P	0	0/0.831758
P	0	0/0.821920
L	0	0/0.809607
D	0	0/0.837703
V	0	0/0.827445
I	0	0/0.830734
T	0	0/0.833102
S	0	0/0.816282
I	0	0/0.834776
V	0	0/0.840122
I	0	0/0.816620
H	0	0/0.805562
S	0	0/0.835203
A	0	0/0.820882
L	0	0/0.809612
A	0	0/0.840989
T	0	0/0.857369
L	0	0/0.854496
C	0	0/0.843446
T	0	0/0.852710
T	0	0/0.860381
E	0	0/0.857460
I	0	0/0.844756
T	0	0/0.826608
D	0	0/0.817904
C	0	0/0.840023
R	0	0/0.848906
L	0	0/0.857842
F	0	0/0.869772
P	0	0/0.859173
E	0	0/0.847861
D	0	0/0.849628
S	0	0/0.847018
K	0	0/0.835072
I	0	0/0.848796
P	0	0/0.846354
E	0	0/0.840979
K	0	0/0.847833
D	0	0/0.872264
R	0	0/0.880609
W	0	0/0.880039
G	0	0/0.875626
G	0	0/0.891771
L	0	0/0.895348
Q	0	0/0.891536
F	0	0/0.873874
D	0	0/0.837626
P	0	0/0.855735
R	0	0/0.853034
R	0	0/0.847077
F	0	0/0.822448
D	0	0/0.809340
K	0	0/0.829797
Q	0	0/0.839374
H	0	0/0.840799
L	0	0/0.849122
S	0	0/0.812133
F	0	0/0.818504
Q	0	0/0.822163
W	0	0/0.849864
H	0	0/0.864123
V	0	0/0.882841
P	0	0/0.869442
S	0	0/0.860772
S	0	0/0.843554
D	0	0/0.832554
E	0	0/0.839309
I	0	0/0.861855
T	0	0/0.862539
L	0	0/0.855403
S	0	0/0.841683
I	0	0/0.835549
S	0	0/0.848937
I	0	0/0.844089
L	0	0/0.850463
E	0	0/0.843383
S	0	0/0.850718
L	0	0/0.830590
S	0	0/0.841928
E	0	0/0.853306
Y	0	0/0.866026
C	0	0/0.864413
I	0	0/0.858699
N	0	0/0.853305
N	0	0/0.838718
V	0	0/0.837190
E	0	0/0.824392
E	0	0/0.804732
L	0	0/0.821018
M	0	0/0.790872
K	0	0/0.772730
A	0	0/0.794005
P	0	0/0.814751
R	0	0/0.791208
H	0	0/0.835021
D	0	0/0.847528
S	0	0/0.885068
E	0	0/0.881585
Y	0	0/0.865461
G	0	0/0.869317
D	0	0/0.846181
M	0	0/0.855929
I	0	0/0.840663
Q	0	0/0.822674
K	0	0/0.804540
Y	0	0/0.771752
V	0	0/0.820649
L	0	0/0.805072
V	0	0/0.804611
M	0	0/0.809069
T	0	0/0.813278
H	0	0/0.846669
T	0	0/0.850248
L	0	0/0.853487
S	0	0/0.877035
G	0	0/0.864406
S	0	0/0.866925
S	2	0/0.876570
L	2	0/0.883907
L	2	0/0.888356
F	2	0/0.876054
D	2	0/0.870188
P	2	0/0.857381
D	2	2/0.489357
F	2	2/0.955845
N	2	2/0.909909
K	2	2/0.935157
Y	2	2/0.944776
# 0.000000
L	2	2/0.887266
D	2	2/0.920803
I	2	2/0.935356
Y	2	2/0.949286
T	2	2/0.551809
C	2	0/0.841069
N	2	0/0.847626
Y	2	0/0.875104
Y	2	0/0.881936
F	2	0/0.885537
G	2	0/0.866030
N	0	0/0.854240
T	0	0/0.836856
T	0	0/0.844840
E	0	0/0.837331
E	0	0/0.813690
K	0	0/0.823272
L	0	0/0.830486
Q	0	0/0.837408
N	0	0/0.815446
P	0	0/0.833413
N	0	0/0.845930
Y	0	0/0.820920
L	0	0/0.808407
N	0	0/0.816603
V	0	0/0.814970
H	0	0/0.809265
R	0	0/0.813045
V	0	0/0.812656
R	0	0/0.813730
A	0	0/0.787003
R	0	0/0.805909
I	0	0/0.827343
G	0	0/0.812007
H	0	0/0.806911
F	0	0/0.812102
F	0	0/0.823151
H	0	0/0.818308
K	0	0/0.797509
L	0	0/0.809710
Y	0	0/0.841364
V	0	0/0.848647
F	0	0/0.858351
L	0	0/0.853581
S	0	0/0.837660
T	0	0/0.839854
N	0	0/0.857904
F	0	0/0.870067
E	0	0/0.888241
N	0	0/0.874424
N	0	0/0.862556
T	0	0/0.858727
N	0	0/0.849626
M	0	0/0.849207
F	0	0/0.840105
Q	0	0/0.793370
I	0	0/0.813958
L	0	0/0.796697
L	0	0/0.840544
H	0	0/0.846456
G	0	0/0.847922
L	0	0/0.855340
K	0	0/0.869236
V	0	0/0.885562
W	0	0/0.873421
F	0	0/0.864457
T	0	0/0.877522
D	0	0/0.879453
L	0	0/0.890204
G	0	0/0.857254
Q	0	0/0.868411
E	0	0/0.878439
T	0	0/0.870931
V	0	0/0.852019
F	0	0/0.843399
N	0	0/0.844779
E	0	0/0.846030
D	0	0/0.823383
P	0	0/0.824607
N	0	0/0.847834
A	0	0/0.851978
F	0	0/0.863716
I	0	0/0.859255
D	0	0/0.849015
V	0	0/0.843592
D	0	0/0.849354
F	0	0/0.836721
L	0	0/0.849031
E	0	0/0.846114
N	0	0/0.844370
V	0	0/0.854775
Q	0	0/0.833764
S	0	0/0.837842
L	0	0/0.842525
S	0	0/0.834598
H	0	0/0.850150
V	0	0/0.854017
N	0	0/0.833028
E	0	0/0.828655
P	0	0/0.851105
F	0	0/0.869127
T	0	0/0.847743
R	0	0/0.844579
T	0	0/0.836863
N	0	0/0.829385
F	0	0/0.815257
A	0	0/0.849588
I	0	0/0.851123
R	0	0/0.847306
A	0	0/0.825009
N	0	0/0.815193
S	0	0/0.839740
L	0	0/0.845025
H	0	0/0.846751
Q	0	0/0.838661
S	0	0/0.826974
R	0	0/0.802318
V	0	0/0.822575
L	0	0/0.836340
L	0	0/0.853333
H	0	0/0.844024
S	0	0/0.835722
T	0	0/0.838592
N	0	0/0.848525
R	0	0/0.836188
K	0	0/0.839301
A	0	0/0.828832
S	0	0/0.843910
K	0	0/0.830147
L	0	0/0.819370
E	0	0/0.819673
N	0	0/0.813690
L	0	0/0.834599
L	0	0/0.842906
L	0	0/0.834281
V	0	0/0.834907
D	0	0/0.817991
I	0	0/0.825554
I	0	0/0.839997
Q	0	0/0.843630
L	0	0/0.847413
A	0	0/0.839217
T	0	0/0.851630
S	0	0/0.870067
L	0	0/0.865683
Y	0	0/0.855637
P	0	0/0.840956
D	0	0/0.860686
I	0	0/0.859830
Y	0	0/0.839844
K	0	0/0.839495
P	0	0/0.860561
A	0	0/0.848913
Q	0	0/0.840940
G	0	0/0.821124
T	0	0/0.827192
L	0	0/0.829661
V	0	0/0.820069
H	0	0/0.814920
C	0	0/0.801022
M	0	0/0.812380
K	0	0/0.821496
Q	0	0/0.857358
L	0	0/0.871733
V	0	0/0.852767
G	0	0/0.871620
S	0	0/0.888168
Y	0	0/0.898690
G	0	0/0.900140
V	0	0/0.885616
V	0	0/0.843574
I	0	0/0.836924
N	0	0/0.843245
K	0	0/0.817656
I	0	0/0.819685
I	0	0/0.827251
P	0	0/0.826743
S	0	0/0.823267
L	0	0/0.812714
E	0	0/0.811979
K	0	0/0.831693
A	0	0/0.814010
I	0	0/0.831044
K	0	0/0.839567
D	0	0/0.829682
H	0	0/0.824116
D	0	0/0.829996
Y	0	0/0.826419
M	0	0/0.823245
K	0	0/0.811807
I	0	0/0.816722
Q	0	0/0.811535
V	0	0/0.774302
I	0	0/0.805073
L	0	0/0.808924
N	0	0/0.809443
V	0	0/0.791682
L	0	0/0.801616
L	0	0/0.812213
I	0	0/0.794672
K	0	0/0.774349
K	0	0/0.776069
I	0	0/0.780190
H	0	0/0.780151
R	0	0/0.799533
K	0	0/0.823966
L	0	0/0.834474
M	0	0/0.827496
T	0	0/0.845350
D	0	0/0.837646
Y	0	0/0.850100
K	0	0/0.821134
D	0	0/0.845923
I	0	0/0.847130
G	0	0/0.830107
R	0	0/0.823446
L	0	0/0.828698
I	0	0/0.821654
F	0	0/0.822061
L	0	0/0.810230
L	0	0/0.811623
I	0	0/0.805527
E	0	0/0.812857
C	0	0/0.825844
C	0	0/0.824533
R	0	0/0.821957
V	0	0/0.831933
N	0	0/0.826505
E	0	0/0.839445
L	0	0/0.848692
E	0	0/0.858350
I	0	0/0.860454
G	0	0/0.854738
M	0	0/0.855752
Y	0	0/0.853672
A	0	0/0.852512
D	0	0/0.847573
K	0	0/0.819123
I	0	0/0.854549
L	0	0/0.836752
T	0	0/0.829052
D	0	0/0.838392
I	0	0/0.841195
V	0	0/0.837479
I	0	0/0.820780
G	0	0/0.817276
I	0	0/0.824537
K	0	0/0.829665
I	0	0/0.839746
P	0	0/0.826381
S	0	0/0.805143
S	0	0/0.804427
V	0	0/0.845175
C	0	0/0.847489
V	0	0/0.863612
I	0	0/0.850242
S	0	0/0.848180
D	0	0/0.817272
Q	0	0/0.829900
A	0	0/0.835136
F	0	0/0.818899
L	0	0/0.807570
P	0	0/0.794808
L	0	0/0.827381
A	0	0/0.849553
P	0	0/0.867650
P	0	0/0.867921
D	0	0/0.874183
G	0	0/0.851776
T	0	0/0.860061
I	0	0/0.861923
N	0	0/0.872349
L	0	0/0.849485
Q	0	0/0.824283
V	0	0/0.809012
E	0	0/0.811496
A	0	0/0.812050
V	0	0/0.809162
K	0	0/0.795291
L	0	0/0.797381
A	0	0/0.796185
K	0	0/0.789265
K	0	0/0.789933
K	0	0/0.806447
K	0	0/0.808749
R	0	0/0.793633
E	0	0/0.812234
Y	0	0/0.819865
Y	0	0/0.829307
L	0	0/0.834538
S	0	0/0.852107
L	0	0/0.844090
L	0	0/0.841602
V	0	0/0.860406
D	0	0/0.838881
L	0	0/0.836787
Q	0	0/0.840878
D	0	0/0.850733
K	0	0/0.846571
L	0	0/0.838383
L	0	0/0.854472
D	0	0/0.862932
K	0	0/0.843445
L	0	0/0.843822
D	0	0/0.857369
N	0	0/0.849393
E	0	0/0.845568
K	0	0/0.863223
D	0	0/0.852904
M	0	0/0.846469
G	0	0/0.836656
W	0	0/0.828408
K	0	0/0.835074
I	0	0/0.789544
R	0	0/0.814534
M	0	0/0.803186
F	0	0/0.788091
I	0	0/0.790532
L	0	0/0.810734
R	0	0/0.784906
F	0	0/0.827744
V	0	0/0.821416
T	0	0/0.835503
Q	0	0/0.853831
I	0	0/0.849311
Q	0	0/0.825397
S	0	0/0.847964
N	0	0/0.806597
L	0	0/0.807089
E	0	0/0.842636
S	0	0/0.830342
K	0	0/0.818000
P	0	0/0.812879
D	0	0/0.795127
K	0	0/0.788241
R	0	0/0.795537
A	0	0/0.811360
V	0	0/0.851048
F	0	0/0.845150
S	0	0/0.848105
I	0	0/0.839977
I	0	0/0.839342
S	0	0/0.843783
Q	0	2/0.585830
I	0	0/0.793375
S	0	0/0.881095
T	0	0/0.854529
K	0	0/0.834773
H	0	0/0.838156
P	0	0/0.847844
E	0	0/0.761053
I	0	2/0.617832
I	0	0/0.814425
H	0	0/0.806317
L	0	0/0.825283
V	0	0/0.816399
V	0	0/0.813305
K	0	0/0.815131
S	0	0/0.836384
L	0	0/0.832717
L	0	0/0.849654
S	0	0/0.847161
T	0	0/0.830774
C	0	0/0.829989
N	0	0/0.849919
K	0	0/0.851100
I	0	0/0.861088
I	0	0/0.867629
S	0	0/0.868596
L	0	0/0.844403
S	0	0/0.846078
D	0	0/0.858264
Y	0	0/0.863084
E	0	0/0.866340
Y	0	0/0.851926
D	0	0/0.850106
I	0	0/0.848627
T	0	0/0.832038
R	0	0/0.846535
A	0	0/0.841826
Y	0	0/0.827483
K	0	0/0.840947
N	0	0/0.847502
E	0	0/0.855363
F	0	0/0.849101
N	0	0/0.839376
P	0	0/0.859917
S	0	0/0.862511
F	0	0/0.852921
V	0	0/0.855915
E	0	0/0.847715
I	0	0/0.852145
L	0	0/0.852848
D	0	0/0.858334
T	0	0/0.864526
S	0	0/0.871355
T	0	0/0.865227
T	0	0/0.864406
S	0	0/0.846865
F	0	0/0.849896
P	0	0/0.855623
K	0	0/0.845449
T	0	0/0.812482
F	0	0/0.814959
T	0	0/0.806407
E	0	0/0.839198
E	0	0/0.820532
M	0	0/0.850058
N	0	0/0.849975
N	0	0/0.832201
F	0	0/0.834884
D	0	0/0.816590
N	0	0/0.844194
P	0	0/0.847914
K	0	0/0.866494
Y	0	0/0.850360
F	0	0/0.820978
I	0	0/0.802388
D	0	0/0.830141
L	0	0/0.807869
R	0	0/0.837631
A	0	0/0.854798
Y	0	0/0.863099
V	0	0/0.849844
G	0	0/0.854252
W	0	0/0.868710
L	0	0/0.869467
C	0	0/0.859217
W	0	0/0.862137
G	0	0/0.867768
R	0	0/0.851056
L	0	0/0.834149
M	0	0/0.846693
Y	0	0/0.853298
V	0	0/0.827459
M	0	0/0.816867
S	0	0/0.776462
P	0	0/0.813968
K	0	0/0.802688
A	0	0/0.793363
L	0	0/0.825973
K	0	0/0.814330
L	0	0/0.808734
N	0	0/0.827647
L	0	0/0.824400
R	0	0/0.815253
E	0	0/0.819249
N	0	0/0.816823
E	0	0/0.815802
L	0	0/0.807016
E	0	0/0.824350
V	0	0/0.828282
L	0	0/0.832073
K	0	0/0.819317
T	0	0/0.816958
A	0	0/0.820589
G	0	0/0.833202
H	0	0/0.836622
L	0	0/0.841991
L	0	0/0.841159
T	0	0/0.823330
R	0	0/0.807218
E	0	0/0.834229
F	0	0/0.837423
L	0	0/0.842079
R	0	0/0.841321
D	0	0/0.845594
V	0	0/0.847494
T	0	0/0.835239
M	0	0/0.829558
N	0	0/0.848035
L	0	0/0.850480
V	0	0/0.840741
Q	0	0/0.809907
D	0	0/0.845619
N	0	0/0.848303
E	0	0/0.845361
T	0	0/0.843892
R	0	0/0.862191
G	0	0/0.872417
V	0	0/0.884128
F	0	0/0.881416
S	0	0/0.873567
S	0	0/0.885336
G	0	0/0.857721
N	0	0/0.854875
V	0	0/0.866144
S	0	0/0.873306
F	0	0/0.859498
F	0	0/0.835242
S	0	0/0.826735
L	0	0/0.825045
V	0	0/0.815397
I	0	0/0.824930
L	0	0/0.841880
L	0	0/0.858734
I	0	0/0.856362
S	0	0/0.840494
S	0	0/0.853354
G	0	0/0.847392
F	0	0/0.865711
C	0	0/0.850635
E	0	0/0.854818
L	0	0/0.868368
N	0	0/0.853383
M	0	0/0.838846
S	0	0/0.843019
D	0	0/0.833205
L	0	0/0.832075
F	0	0/0.795280
E	0	0/0.844097
L	0	0/0.854631
C	0	0/0.852471
E	0	0/0.857662
S	0	0/0.844849
Y	0	0/0.867019
Y	0	0/0.879005
N	0	0/0.852066
K	0	0/0.851331
D	0	0/0.862425
D	0	0/0.854716
K	0	0/0.854232
A	0	0/0.841378
S	0	0/0.847930
M	0	0/0.842659
I	0	0/0.823974
M	0	0/0.816234
S	0	0/0.806130
V	0	0/0.760392
E	0	0/0.816521
I	0	0/0.787833
V	0	0/0.823937
A	0	0/0.812635
G	0	0/0.839468
L	0	0/0.869442
V	0	0/0.861929
C	0	0/0.857034
G	0	0/0.839072
S	0	0/0.856291
K	0	0/0.837229
F	0	0/0.865804
M	0	0/0.872594
S	0	0/0.859298
V	0	0/0.857679
S	0	0/0.850387
D	0	0/0.800084
L	0	0/0.867216
D	0	0/0.857456
K	0	0/0.857970
R	0	0/0.850335
D	0	0/0.842566
T	0	0/0.855865
F	0	0/0.849162
I	0	0/0.835030
E	0	0/0.838318
N	0	0/0.812207
F	0	0/0.813774
L	0	0/0.806092
A	0	0/0.842229
K	0	0/0.850685
C	0	0/0.841817
L	0	0/0.835372
D	0	0/0.848358
Y	0	0/0.827782
E	0	0/0.854778
L	0	0/0.844447
N	0	0/0.844605
H	0	0/0.831508
D	0	0/0.836110
A	0	0/0.850504
F	0	0/0.859695
E	0	0/0.863947
I	0	0/0.867544
W	0	0/0.850952
S	0	0/0.866008
T	0	0/0.864627
L	0	0/0.855937
A	0	0/0.879327
W	0	0/0.864735
W	0	0/0.857377
L	0	0/0.861982
P	0	0/0.878607
A	0	0/0.877394
V	0	0/0.853684
V	0	0/0.829848
D	0	0/0.833346
L	0	0/0.824820
R	0	0/0.835651
R	0	0/0.830695
S	0	0/0.834021
K	0	0/0.826754
T	0	0/0.827469
F	0	0/0.814902
F	0	0/0.820005
C	0	0/0.833080
H	0	0/0.837299
F	0	0/0.843662
I	0	0/0.857080
N	0	0/0.848504
A	0	0/0.845697
D	0	0/0.857073
G	0	0/0.850360
M	0	0/0.858301
F	0	0/0.859304
D	0	0/0.874551
R	0	0/0.857323
E	0	0/0.819792
S	0	0/0.865120
D	0	0/0.846366
A	0	0/0.840196
A	0	0/0.854387
T	0	0/0.860111
H	0	0/0.854837
Q	0	0/0.850063
T	0	0/0.854374
S	0	0/0.836067
K	0	0/0.819522
I	0	0/0.823927
Y	0	0/0.823422
M	0	0/0.818694
L	0	0/0.808448
R	0	0/0.811818
S	0	0/0.820239
I	0	0/0.793937
L	0	0/0.831746
M	0	0/0.823713
S	0	0/0.804828
M	0	0/0.766397
E	0	0/0.797454
F	0	0/0.782127
R	0	0/0.826381
A	0	0/0.791851
P	0	0/0.835921
D	0	0/0.843637
V	0	0/0.843803
G	0	0/0.840586
K	0	0/0.850816
L	0	0/0.848326
F	0	0/0.829701
D	0	0/0.833654
E	0	0/0.836466
L	0	0/0.830431
V	0	0/0.817957
F	0	0/0.841612
D	0	0/0.846195
H	0	0/0.842059
P	0	0/0.837930
Y	0	0/0.846690
D	0	0/0.821404
Q	0	0/0.809656
V	0	0/0.808729
R	0	0/0.824250
Q	0	0/0.818552
A	0	0/0.812730
V	0	0/0.812308
A	0	0/0.825589
K	0	0/0.834984
L	0	0/0.833332
L	0	0/0.833268
T	0	0/0.828517
T	0	0/0.838411
L	0	0/0.843077
V	0	0/0.827902
Q	0	0/0.843640
N	0	0/0.832052
Q	0	0/0.852939
S	0	0/0.841755
N	0	0/0.828795
P	0	0/0.848884
S	0	0/0.867872
I	0	0/0.846942
S	0	0/0.865756
D	0	0/0.820325
P	0	0/0.845678
T	0	0/0.835951
T	0	0/0.826786
L	0	0/0.842877
L	0	0/0.822239
E	0	0/0.826795
A	0	0/0.843562
E	0	0/0.866832
R	0	0/0.879302
N	0	0/0.880335
D	0	0/0.888472
P	0	0/0.910360
D	0	0/0.914594
G	0	0/0.901474
L	0	0/0.899855
G	0	0/0.877266
L	0	0/0.885548
P	0	0/0.876277
L	0	0/0.853376
K	0	0/0.846433
S	0	0/0.797481
V	0	0/0.785922
P	0	0/0.831422
E	0	0/0.822824
K	0	0/0.821567
V	0	0/0.815866
D	0	0/0.785492
A	0	0/0.811667
Y	0	0/0.821069
I	0	0/0.826521
K	0	0/0.821563
K	0	0/0.800951
Q	0	0/0.797855
F	0	0/0.786397
E	0	0/0.810698
I	0	0/0.812849
I	0	0/0.815765
K	0	0/0.830287
N	0	0/0.836854
L	0	0/0.837370
E	0	0/0.848556
D	0	0/0.849793
S	0	0/0.849703
V	0	0/0.869049
V	0	0/0.878748
G	0	0/0.866053
L	0	0/0.851300
N	0	0/0.842839
P	0	0/0.837125
Q	0	0/0.842033
Q	0	0/0.841184
F	0	0/0.865232
I	0	0/0.851412
K	0	0/0.845881
T	0	0/0.838523
D	0	0/0.834486
Y	0	0/0.834880
F	0	0/0.863954
Y	0	0/0.864934
R	0	0/0.860336
T	0	0/0.839333
S	0	0/0.849306
T	0	0/0.853772
I	0	0/0.863178
F	0	0/0.842248
Y	0	0/0.837158
W	0	0/0.822708
I	0	0/0.811984
K	0	0/0.804239
E	0	0/0.802241
M	0	0/0.806926
A	0	0/0.827654
R	0	0/0.825818
G	0	0/0.818609
P	0	0/0.786900
N	0	0/0.817445
K	0	0/0.819713
V	0	0/0.845831
L	0	0/0.800706
L	0	0/0.817920
V	0	0/0.821665
P	0	0/0.854750
Y	0	0/0.862153
L	0	0/0.832427
V	0	0/0.810952
D	0	0/0.826213
Y	0	0/0.818085
V	0	0/0.806370
L	0	0/0.810980
P	0	0/0.840666
F	0	0/0.828248
L	0	0/0.803893
I	0	0/0.816488
G	0	0/0.811132
L	0	0/0.810428
V	0	0/0.818323
K	0	0/0.826791
H	0	0/0.825110
K	0	0/0.822436
D	0	0/0.806354
V	0	0/0.818992
C	0	0/0.839401
A	0	0/0.838735
L	0	0/0.848839
A	0	0/0.856528
S	0	0/0.855005
L	0	0/0.842865
D	0	0/0.828768
P	0	0/0.835733
V	0	0/0.836508
R	0	0/0.838411
L	0	0/0.824681
Y	0	0/0.848154
A	0	0/0.851351
G	0	0/0.846625
L	0	0/0.867238
G	0	0/0.857521
Y	0	0/0.844715
M	0	0/0.825693
P	0	0/0.844555
I	0	0/0.820075
R	0	0/0.787072
K	0	0/0.753736
N	0	0/0.803600
H	0	0/0.796814
V	0	0/0.815989
A	0	0/0.841194
A	0	0/0.859964
I	0	0/0.845791
V	0	0/0.824727
D	0	0/0.845739
Y	0	0/0.859688
V	0	0/0.869783
C	0	0/0.855473
S	0	0/0.865581
S	0	0/0.851947
N	0	0/0.858440
V	0	0/0.869466
A	0	0/0.872799
L	0	0/0.867993
S	0	0/0.879012
S	0	0/0.860647
N	0	0/0.850423
Q	0	0/0.859873
T	0	0/0.853981
K	0	0/0.841242
L	0	0/0.836505
Q	0	0/0.820286
L	0	0/0.814456
A	0	0/0.792088
F	0	0/0.808234
I	0	0/0.810238
Q	0	0/0.825628
H	0	0/0.831850
F	0	0/0.838357
L	0	0/0.829246
S	0	0/0.828307
A	0	0/0.821781
E	0	0/0.829532
L	0	0/0.837319
L	0	0/0.832191
Q	0	0/0.822845
L	0	0/0.823606
T	0	0/0.811143
E	0	0/0.829993
E	0	0/0.815976
E	0	0/0.817738
K	0	0/0.806517
N	0	0/0.799810
K	0	0/0.803469
I	0	0/0.800932
L	0	0/0.792469
E	0	0/0.833215
F	0	0/0.845579
V	0	0/0.846676
V	0	0/0.844747
S	0	0/0.852891
N	0	0/0.843067
L	0	0/0.824422
Y	0	0/0.830336
N	0	0/0.819235
E	0	0/0.827324
Q	0	0/0.819323
F	0	0/0.827589
V	0	0/0.821744
E	0	0/0.809803
V	0	0/0.804857
R	0	0/0.808299
V	0	0/0.808565
R	0	0/0.821363
A	0	0/0.815103
A	0	0/0.843150
S	0	0/0.865135
I	0	0/0.865584
L	0	0/0.857418
S	0	0/0.831096
D	0	0/0.836903
I	0	0/0.847941
V	0	0/0.843808
H	0	0/0.833394
N	0	0/0.835565
W	0	0/0.793591
K	0	0/0.824542
E	0	0/0.817229
E	0	0/0.817038
Q	0	0/0.825257
P	0	0/0.815039
L	0	0/0.826571
L	0	0/0.826006
S	0	0/0.805887
L	0	0/0.822115
I	0	0/0.824439
E	0	0/0.809273
R	0	0/0.825774
F	0	0/0.842521
A	0	0/0.864901
K	0	0/0.870429
G	0	0/0.872800
L	0	0/0.871186
D	0	0/0.871631
V	0	0/0.873579
N	0	0/0.876250
K	0	0/0.847437
Y	0	0/0.857957
T	0	0/0.830433
S	0	0/0.830031
K	0	0/0.806304
E	0	0/0.817236
R	0	0/0.825234
Q	0	0/0.814515
K	0	0/0.827330
L	0	0/0.851945
S	0	0/0.848547
K	0	0/0.834237
T	0	0/0.831122
D	0	0/0.817447
I	0	0/0.827059
K	0	0/0.850123
I	0	0/0.854340
H	0	0/0.861730
G	0	0/0.858844
N	0	0/0.860227
V	0	0/0.874017
[truncated: 360,339+ more rows]
