# Supplementary material for: DomHR: Accurately Identifying Domain Boundaries in Proteins Using a Hinge Region Strategy
Source: PLoS One. 2013 Apr 11;8(4):e60559. doi: 10.1371/journal.pone.0060559 (PMC3623903; doi:10.1371/journal.pone.0060559)
Supplement: Table S10 — All predicted results of CASP 9. (XLSX) [file pone.0060559.s011.xlsx]

## Sheet: CASP9
Sequence	Predicted Shapestring	DHB profile			Ture label	Predicted label and Probability	probability	probability	probability
M	N	0	0	0	2	2/0.822954	0/0.015451	1/0.161596	2/0.822954
I	N	0	0	0	2	2/0.827824	0/0.014526	1/0.157651	2/0.827824
E	A	0	0	0	2	2/0.805266	0/0.011282	1/0.183452	2/0.805266
T	S	0	0	0	2	2/0.777388	0/0.009172	1/0.213440	2/0.777388
P	A	0	0	0	2	2/0.683603	0/0.179838	1/0.136559	2/0.683603
Y	A	0	0	0	2	2/0.603321	0/0.304385	1/0.092294	2/0.603321
Y	A	0	0	0	2	0/0.638551	0/0.638551	1/0.019968	2/0.341480
L	A	0	0	0	2	0/0.680293	0/0.680293	1/0.014938	2/0.304769
I	A	0	0	0	2	0/0.604372	0/0.604372	1/0.026483	2/0.369146
D	A	0	0	0	2	0/0.612656	0/0.612656	1/0.028875	2/0.358468
K	A	0	0	0	2	0/0.647132	0/0.647132	1/0.015062	2/0.337806
A	A	0	0	0	0	0/0.653734	0/0.653734	1/0.010503	2/0.335763
K	A	0	0	0	0	0/0.690435	0/0.690435	1/0.007198	2/0.302367
L	A	0	0	0	0	0/0.717189	0/0.717189	1/0.005990	2/0.276821
T	A	0	0	0	0	0/0.703885	0/0.703885	1/0.007542	2/0.288573
R	A	0	0	0	0	0/0.723451	0/0.723451	1/0.009088	2/0.267461
N	A	0	0	0	0	0/0.730810	0/0.730810	1/0.008675	2/0.260515
M	A	0	0	0	0	0/0.769326	0/0.769326	1/0.005664	2/0.225010
E	A	0	0	0	0	0/0.718719	0/0.718719	1/0.006473	2/0.274808
R	A	0	0	0	0	0/0.685363	0/0.685363	1/0.009846	2/0.304791
I	A	0	0	0	0	0/0.680509	0/0.680509	1/0.011750	2/0.307741
A	A	0	0	0	0	0/0.633783	0/0.633783	1/0.015254	2/0.350963
H	A	0	0	0	0	0/0.684011	0/0.684011	1/0.013101	2/0.302888
V	A	0	0	0	0	0/0.727056	0/0.727056	1/0.011494	2/0.261450
R	A	0	0	0	0	0/0.726288	0/0.726288	1/0.013047	2/0.260665
E	A	0	0	0	0	0/0.761274	0/0.761274	1/0.008864	2/0.229862
K	A	0	0	0	0	0/0.749699	0/0.749699	1/0.011407	2/0.238894
S	A	0	0	0	0	0/0.749064	0/0.749064	1/0.006789	2/0.244147
G	T	0	0	0	0	0/0.712110	0/0.712110	1/0.011336	2/0.276555
A	A	0	0	0	0	0/0.759826	0/0.759826	1/0.014070	2/0.226104
K	A	0	0	0	0	0/0.818367	0/0.818367	1/0.010470	2/0.171163
A	A	0	0	0	0	0/0.838893	0/0.838893	1/0.015780	2/0.145327
L	A	0	0	0	0	0/0.858252	0/0.858252	1/0.017593	2/0.124155
L	A	0	0	0.1	0	0/0.893410	0/0.893410	1/0.011791	2/0.094799
A	A	0	0	0.1	0	0/0.911365	0/0.911365	1/0.013165	2/0.075470
L	A	0	0	0.1	0	0/0.912888	0/0.912888	1/0.008416	2/0.078695
K	A	0	0	0.1	0	0/0.901085	0/0.901085	1/0.005931	2/0.092983
C	A	0	0	0.1	0	0/0.926396	0/0.926396	1/0.004995	2/0.068609
F	A	0	0	0.1	0	0/0.934352	0/0.934352	1/0.004211	2/0.061437
A	A	0	0	0.1	0	0/0.920323	0/0.920323	1/0.004658	2/0.075018
T	A	0	0	0.1	0	0/0.939847	0/0.939847	1/0.003332	2/0.056821
W	A	0	0	0.1	0	0/0.946085	0/0.946085	1/0.002053	2/0.051862
S	A	0	0	0.1	0	0/0.935985	0/0.935985	1/0.001993	2/0.062022
V	S	0	0	0.1	0	0/0.943730	0/0.943730	1/0.002655	2/0.053616
F	A	0	0	0.1	0	0/0.938759	0/0.938759	1/0.003413	2/0.057827
D	A	0	0	0.1	0	0/0.932718	0/0.932718	1/0.007074	2/0.060207
L	A	0	0	0.1	0	0/0.907458	0/0.907458	1/0.008197	2/0.084345
M	A	0	0	0.1	0	0/0.913222	0/0.913222	1/0.007767	2/0.079011
R	A	0	0	0.1	0	0/0.899064	0/0.899064	1/0.005579	2/0.095357
D	A	0	0	0.1	0	0/0.873538	0/0.873538	1/0.010321	2/0.116141
Y	A	0	0	0.1	0	0/0.891591	0/0.891591	1/0.006477	2/0.101932
M	A	0	0	0.1	0	0/0.848395	0/0.848395	1/0.004716	2/0.146888
D	A	0	0	0.1	0	0/0.882669	0/0.882669	1/0.003213	2/0.114119
G	T	0	0	0.1	0	0/0.886922	0/0.886922	1/0.002892	2/0.110187
T	A	0	0	0.1	0	0/0.890014	0/0.890014	1/0.002499	2/0.107487
T	S	0	0	0.1	0	0/0.873020	0/0.873020	1/0.002363	2/0.124617
S	A	0	0	0.1	0	0/0.924628	0/0.924628	1/0.001793	2/0.073579
S	A	0	0	0.1	0	0/0.927712	0/0.927712	1/0.002588	2/0.069700
S	A	0	0	0.1	0	0/0.910553	0/0.910553	1/0.002774	2/0.086672
L	A	0	0	0.1	0	0/0.903005	0/0.903005	1/0.005172	2/0.091824
F	A	0	0	0.1	0	0/0.885234	0/0.885234	1/0.009315	2/0.105451
E	A	0	0	0.1	0	0/0.888606	0/0.888606	1/0.009504	2/0.101890
V	A	0	0	0.1	0	0/0.889431	0/0.889431	1/0.010707	2/0.099863
R	A	0	0	0.1	0	0/0.879137	0/0.879137	1/0.012130	2/0.108733
L	A	0	0	0.1	0	0/0.888217	0/0.888217	1/0.009271	2/0.102512
G	A	0	0	0.1	0	0/0.895202	0/0.895202	1/0.012763	2/0.092035
R	A	0	0	0.1	0	0/0.903901	0/0.903901	1/0.011647	2/0.084453
E	A	0	0	0.1	0	0/0.890567	0/0.890567	1/0.010679	2/0.098754
R	A	0	0	0.1	0	0/0.598078	0/0.598078	1/0.080039	2/0.321884
F	A	0	0	0.1	0	0/0.849342	0/0.849342	1/0.010868	2/0.139790
G	T	0	0	0.1	0	0/0.857551	0/0.857551	1/0.007410	2/0.135039
K	A	0	0	0.1	0	0/0.881826	0/0.881826	1/0.003574	2/0.114600
E	N	0	0	0.1	0	0/0.867549	0/0.867549	1/0.005395	2/0.127056
T	A	0	0	0.1	0	0/0.886265	0/0.886265	1/0.003605	2/0.110130
H	A	0	0	0.1	0	0/0.887544	0/0.887544	1/0.003759	2/0.108697
A	A	0	0	0.1	0	0/0.828144	0/0.828144	1/0.004353	2/0.167503
Y	S	0	0	0.1	0	0/0.610364	0/0.610364	1/0.037488	2/0.352148
S	A	0	0	0.1	0	0/0.906202	0/0.906202	1/0.003359	2/0.090439
V	A	0	0	0.1	0	0/0.895227	0/0.895227	1/0.007311	2/0.097462
A	A	0	0	0.1	0	0/0.881274	0/0.881274	1/0.005673	2/0.113053
Y	S	0	0	0.1	0	0/0.862470	0/0.862470	1/0.008037	2/0.129493
G	A	0	0	0.1	0	0/0.863298	0/0.863298	1/0.005362	2/0.131340
D	A	0	0	0.1	0	0/0.863992	0/0.863992	1/0.006482	2/0.129527
N	A	0	0	0.1	0	0/0.840740	0/0.840740	1/0.007198	2/0.152061
E	A	0	0	0.1	0	0/0.834107	0/0.834107	1/0.009215	2/0.156679
I	A	0	0	0.1	0	0/0.805268	0/0.805268	1/0.007694	2/0.187037
D	A	0	0	0.1	0	0/0.843367	0/0.843367	1/0.007096	2/0.149538
E	A	0	0	0.1	0	0/0.849329	0/0.849329	1/0.007028	2/0.143642
V	A	0	0	0.1	0	0/0.861854	0/0.861854	1/0.004394	2/0.133752
V	S	0	0	0.1	0	0/0.877199	0/0.877199	1/0.004464	2/0.118337
S	A	0	0	0.1	0	0/0.868039	0/0.868039	1/0.005336	2/0.126625
H	A	0	0	0.1	0	0/0.879356	0/0.879356	1/0.005123	2/0.115521
A	A	0	0	0.1	0	0/0.864040	0/0.864040	1/0.005512	2/0.130448
D	A	0	0	0.1	0	0/0.891075	0/0.891075	1/0.005627	2/0.103297
K	A	0	0	0.1	0	0/0.886981	0/0.886981	1/0.003932	2/0.109088
I	A	0	0	0.1	0	0/0.899288	0/0.899288	1/0.003420	2/0.097293
I	S	0	0	0.1	0	0/0.888370	0/0.888370	1/0.002928	2/0.108702
F	A	0	0	0.1	0	0/0.883836	0/0.883836	1/0.002706	2/0.113458
N	S	0	0	0.1	0	0/0.884589	0/0.884589	1/0.002767	2/0.112644
S	A	0	0	0.1	0	0/0.886469	0/0.886469	1/0.003526	2/0.110005
I	A	0	0	0.1	0	0/0.854070	0/0.854070	1/0.006691	2/0.139239
S	A	0	0	0.1	0	0/0.876711	0/0.876711	1/0.005128	2/0.118162
Q	A	0	0	0.1	0	0/0.889634	0/0.889634	1/0.008571	2/0.101795
L	A	0	0	0.1	0	0/0.896413	0/0.896413	1/0.005198	2/0.098389
E	A	0	0	0.1	0	0/0.897097	0/0.897097	1/0.006251	2/0.096652
R	A	0	0	0.1	0	0/0.873522	0/0.873522	1/0.008266	2/0.118212
F	A	0	0	0.1	0	0/0.883507	0/0.883507	1/0.005373	2/0.111120
A	A	0	0	0.1	0	0/0.881707	0/0.881707	1/0.003969	2/0.114324
D	A	0	0	0.1	0	0/0.882780	0/0.882780	1/0.002948	2/0.114272
K	A	0	0	0.1	0	0/0.879839	0/0.879839	1/0.003143	2/0.117018
A	A	0	0	0.1	0	0/0.874456	0/0.874456	1/0.001724	2/0.123820
A	A	0	0	0.1	0	0/0.873098	0/0.873098	1/0.003651	2/0.123251
G	A	0	0	0.1	2	0/0.880175	0/0.880175	1/0.003339	2/0.116485
I	A	0	0	0.1	2	0/0.877401	0/0.877401	1/0.004918	2/0.117681
A	A	0	0	0.1	2	0/0.893987	0/0.893987	1/0.005939	2/0.100074
R	A	0	0	0.1	2	0/0.888739	0/0.888739	1/0.009447	2/0.101815
G	A	0	0	0.1	2	0/0.898144	0/0.898144	1/0.010635	2/0.091220
L	A	0	0	0.1	2	0/0.902877	0/0.902877	1/0.009066	2/0.088057
R	A	0	0	0.1	2	0/0.906765	0/0.906765	1/0.006808	2/0.086427
L	A	0	0	0.1	2	0/0.874471	0/0.874471	1/0.011350	2/0.114179
N	U	0	0	0.1	2	0/0.886735	0/0.886735	1/0.009980	2/0.103286
P	A	0	0	0.1	2	0/0.891761	0/0.891761	1/0.007135	2/0.101104
Q	A	0	0	0.1	2	0/0.899256	0/0.899256	1/0.007377	2/0.093367
V	S	0	0	0.1	2	0/0.901622	0/0.901622	1/0.005109	2/0.093269
S	A	0	0	0.1	2	0/0.919890	0/0.919890	1/0.005671	2/0.074439
S	A	0	0	0.1	2	0/0.915065	0/0.915065	1/0.004042	2/0.080893
S	A	0	0	0.1	2	0/0.908940	0/0.908940	1/0.004882	2/0.086178
S	A	0	0	0.1	2	0/0.921967	0/0.921967	1/0.004107	2/0.073927
F	A	0	0	0.1	2	0/0.882298	0/0.882298	1/0.007583	2/0.110120
D	A	0	0	0.1	2	0/0.875460	0/0.875460	1/0.006256	2/0.118284
L	A	0	0	0.1	2	0/0.882819	0/0.882819	1/0.004023	2/0.113157
A	A	0	0	0.1	2	0/0.831507	0/0.831507	1/0.007460	2/0.161032
D	R	0	0	0.1	2	0/0.832486	0/0.832486	1/0.006289	2/0.161226
P	A	0	0	0.1	2	0/0.854372	0/0.854372	1/0.008656	2/0.136972
A	A	0	0	0.1	2	0/0.870194	0/0.870194	1/0.008590	2/0.121217
R	R	0	0	0.1	2	0/0.865976	0/0.865976	1/0.008084	2/0.125939
P	A	0	0	0.1	2	0/0.858917	0/0.858917	1/0.012899	2/0.128184
F	A	0	0	0.1	2	0/0.890182	0/0.890182	1/0.008694	2/0.101124
S	A	0	0	0.1	2	0/0.886632	0/0.886632	1/0.009473	2/0.103896
R	A	0	0	0.1	2	0/0.913463	0/0.913463	1/0.010354	2/0.076184
L	A	0	0	0.1	2	0/0.907675	0/0.907675	1/0.013745	2/0.078580
G	A	0	0	0.1	2	0/0.910704	0/0.910704	1/0.006583	2/0.082713
E	A	0	0	0.1	2	0/0.887062	0/0.887062	1/0.011161	2/0.101777
W	A	0	0	0.1	2	0/0.879802	0/0.879802	1/0.008505	2/0.111693
D	T	0	0	0.1	2	0/0.896526	0/0.896526	1/0.006440	2/0.097034
V	S	0	0	0.1	2	0/0.885345	0/0.885345	1/0.007032	2/0.107623
P	R	0	0	0.1	2	0/0.880854	0/0.880854	1/0.009027	2/0.110118
K	A	0	0	0.1	2	0/0.880444	0/0.880444	1/0.008958	2/0.110598
V	A	0	0	0.1	2	0/0.870055	0/0.870055	1/0.010243	2/0.119703
E	A	0	0	0.1	2	0/0.871735	0/0.871735	1/0.010899	2/0.117366
R	A	0	0	0.1	0	0/0.868407	0/0.868407	1/0.013559	2/0.118034
V	A	0	0	0.1	0	0/0.889729	0/0.889729	1/0.008031	2/0.102240
M	A	0	0	0.1	0	0/0.910593	0/0.910593	1/0.004316	2/0.085092
D	A	0	0	0.1	0	0/0.909500	0/0.909500	1/0.002930	2/0.087570
R	A	0	0	0.1	0	0/0.925401	0/0.925401	1/0.002859	2/0.071741
I	A	0	0	0.1	0	0/0.905954	0/0.905954	1/0.004027	2/0.090018
N	A	0	0	0.1	0	0/0.892623	0/0.892623	1/0.004678	2/0.102699
G	A	0	0	0.1	0	0/0.894721	0/0.894721	1/0.004913	2/0.100365
F	A	0	0	0.1	0	0/0.914653	0/0.914653	1/0.003385	2/0.081962
M	S	0	0	0.1	0	0/0.917400	0/0.917400	1/0.002213	2/0.080387
I	A	0	0	0.1	0	0/0.915578	0/0.915578	1/0.001600	2/0.082822
H	A	0	0	0.1	0	0/0.905125	0/0.905125	1/0.002238	2/0.092637
N	A	0	0	0.1	0	0/0.907864	0/0.907864	1/0.002664	2/0.089473
N	T	0	0	0.1	0	0/0.876948	0/0.876948	1/0.005301	2/0.117751
C	A	0	0	0	0	0/0.908754	0/0.908754	1/0.005357	2/0.085889
E	A	0	0	0.1	0	0/0.929713	0/0.929713	1/0.006848	2/0.063439
N	A	0	0	0.1	0	0/0.927592	0/0.927592	1/0.005441	2/0.066966
K	A	0	0	0.1	0	0/0.904051	0/0.904051	1/0.002724	2/0.093226
D	A	0	0	0.1	0	0/0.913000	0/0.913000	1/0.001577	2/0.085423
F	A	0	0	0.1	0	0/0.913127	0/0.913127	1/0.001280	2/0.085593
G	A	0	0	0.1	0	0/0.906362	0/0.906362	1/0.003321	2/0.090317
L	A	0	0	0.2	0	0/0.927809	0/0.927809	1/0.000803	2/0.071389
F	A	0	0	0.2	0	0/0.919601	0/0.919601	1/0.000892	2/0.079508
D	A	0	0	0.2	0	0/0.942374	0/0.942374	1/0.000388	2/0.057238
R	A	0	0	0.1	0	0/0.927466	0/0.927466	1/0.000515	2/0.072019
M	A	0	0	0.2	0	0/0.945847	0/0.945847	1/0.001149	2/0.053004
L	A	0	0	0.2	0	0/0.923203	0/0.923203	1/0.001064	2/0.075734
G	A	0	0	0.2	0	0/0.916437	0/0.916437	1/0.002286	2/0.081278
E	A	0	0	0.2	0	0/0.897150	0/0.897150	1/0.003234	2/0.099616
I	A	0	0	0.1	0	0/0.909454	0/0.909454	1/0.000771	2/0.089775
E	A	0	0	0.1	0	0/0.930443	0/0.930443	1/0.000420	2/0.069137
E	A	0	0	0.1	0	0/0.909688	0/0.909688	1/0.000312	2/0.090000
R	A	0	0	0.1	0	0/0.894238	0/0.894238	1/0.000821	2/0.104941
F	A	0	0	0.2	0	0/0.890773	0/0.890773	1/0.000885	2/0.108341
G	A	0	0	0.2	0	0/0.888273	0/0.888273	1/0.000497	2/0.111230
A	A	0	0	0.2	0	0/0.922505	0/0.922505	1/0.000280	2/0.077214
L	A	0	0	0.2	0	0/0.924125	0/0.924125	1/0.000190	2/0.075685
I	A	0	0	0.2	0	0/0.942945	0/0.942945	1/0.000097	2/0.056958
A	A	0	0	0.2	0	0/0.959268	0/0.959268	1/0.000490	2/0.040242
R	A	0	0	0.2	0	0/0.935379	0/0.935379	1/0.000316	2/0.064305
V	A	0	0	0.2	0	0/0.938365	0/0.938365	1/0.000283	2/0.061351
D	A	0	0	0.2	0	0/0.958125	0/0.958125	1/0.000618	2/0.041256
W	A	0	0	0.1	0	0/0.957769	0/0.957769	1/0.001278	2/0.040952
V	A	0	0	0.3	0	0/0.959784	0/0.959784	1/0.001691	2/0.038525
S	A	0	0	0.3	0	0/0.853409	0/0.853409	1/0.016953	2/0.129638
L	A	0	0	0.4	0	0/0.924678	0/0.924678	1/0.003344	2/0.071978
G	T	0	0	0.4	0	0/0.902820	0/0.902820	1/0.003369	2/0.093811
G	T	0	0	0.4	0	0/0.934123	0/0.934123	1/0.007857	2/0.058020
G	N	0	0	0.4	0	0/0.929692	0/0.929692	1/0.008804	2/0.061504
I	S	0	0	0.3	0	0/0.902358	0/0.902358	1/0.016215	2/0.081427
H	S	0	0	0.3	0	0/0.904835	0/0.904835	1/0.016739	2/0.078426
F	S	0	0	0.4	0	0/0.845032	0/0.845032	1/0.031922	2/0.123046
T	S	0	0	0.4	0	0/0.430840	0/0.430840	1/0.202758	2/0.366402
G	A	0	0.3	0.4	0	0/0.725319	0/0.725319	1/0.016038	2/0.258644
D	A	0	0.3	0.4	0	0/0.724410	0/0.724410	1/0.027858	2/0.247732
D	A	0	0.3	0.4	0	0/0.655442	0/0.655442	1/0.060660	2/0.283898
Y	S	0	0.3	0.4	0	0/0.627060	0/0.627060	1/0.052333	2/0.320607
P	R	0	0.3	0.4	0	0/0.528183	0/0.528183	1/0.111615	2/0.360202
V	A	0	0.3	0.4	0	0/0.493892	0/0.493892	1/0.118091	2/0.388017
D	A	0	0.3	0.4	0	0/0.528979	0/0.528979	1/0.079404	2/0.391617
A	A	0	0.3	0.4	0	0/0.562949	0/0.562949	1/0.086930	2/0.350121
F	A	0	0.3	0.4	0	0/0.528458	0/0.528458	1/0.125796	2/0.345746
S	A	0	0.3	0.4	0	0/0.553158	0/0.553158	1/0.071477	2/0.375366
A	A	0	0.3	0.4	0	0/0.523943	0/0.523943	1/0.046217	2/0.429840
R	A	0	0.3	0.4	0	0/0.660228	0/0.660228	1/0.032413	2/0.307360
L	A	0	0.3	0.4	0	0/0.711807	0/0.711807	1/0.019870	2/0.268322
R	A	0	0.3	0.7	0	0/0.707103	0/0.707103	1/0.022715	2/0.270183
A	A	0	0.3	0.7	0	0/0.791446	0/0.791446	1/0.011040	2/0.197513
F	A	0	0	1	0	0/0.829104	0/0.829104	1/0.004131	2/0.166765
S	A	0	0	1	0	0/0.843649	0/0.843649	1/0.001591	2/0.154760
D	A	0	0	1	0	0/0.877784	0/0.877784	1/0.000665	2/0.121551
R	A	0	0	1	0	0/0.879978	0/0.879978	1/0.001344	2/0.118678
Y	A	0	0	1	0	0/0.943089	0/0.943089	1/0.002187	2/0.054724
G	A	0	0	1	0	0/0.938602	0/0.938602	1/0.003603	2/0.057795
V	A	0	0.6	0.4	0	0/0.850568	0/0.850568	1/0.008692	2/0.140739
Q	S	0	0.6	0.4	0	0/0.727875	0/0.727875	1/0.015343	2/0.256782
I	A	0	0.6	0.4	0	0/0.640728	0/0.640728	1/0.020410	2/0.338862
Y	A	0	0.6	0.4	0	0/0.649668	0/0.649668	1/0.015936	2/0.334396
L	A	0	0.7	0.3	0	0/0.513924	0/0.513924	1/0.019011	2/0.467065
E	R	0	0.7	0.3	0	2/0.525462	0/0.458879	1/0.015659	2/0.525462
P	A	0	0.7	0.3	0	2/0.569563	0/0.414048	1/0.016388	2/0.569563
G	A	0	0.7	0.3	0	2/0.634502	0/0.352963	1/0.012536	2/0.634502
E	A	0	0.7	0.3	0	2/0.721249	0/0.275598	1/0.003153	2/0.721249
A	A	0	0.7	0.3	0	2/0.743236	0/0.253665	1/0.003099	2/0.743236
S	A	0	0.7	0.3	0	2/0.681684	0/0.315483	1/0.002833	2/0.681684
I	A	0	0.7	0.3	0	2/0.685684	0/0.312577	1/0.001739	2/0.685684
T	A	0	0.7	0.3	0	2/0.716968	0/0.281904	1/0.001127	2/0.716968
K	A	0	0.7	0.3	0	2/0.740093	0/0.258148	1/0.001759	2/0.740093
S	A	0	0.7	0.3	0	2/0.773464	0/0.223810	1/0.002726	2/0.773464
T	A	0	0.7	0.3	0	2/0.770336	0/0.226995	1/0.002669	2/0.770336
T	A	0	0.7	0.3	0	2/0.785253	0/0.212908	1/0.001839	2/0.785253
L	A	0	0.2	0.8	2	2/0.805601	0/0.191967	1/0.002431	2/0.805601
E	A	0	0.2	0.8	2	2/0.594726	0/0.403803	1/0.001471	2/0.594726
V	A	0	0.2	0.8	2	0/0.619011	0/0.619011	1/0.001148	2/0.379841
T	A	0	0.2	0.8	2	0/0.634665	0/0.634665	1/0.000786	2/0.364550
V	S	0	0.2	0.8	2	0/0.695467	0/0.695467	1/0.004125	2/0.300409
L	A	0	0.1	0.9	2	0/0.805606	0/0.805606	1/0.002716	2/0.191678
D	A	0	0.1	0.9	2	0/0.848395	0/0.848395	1/0.001758	2/0.149847
T	A	0	0.1	0.9	2	0/0.846454	0/0.846454	1/0.000815	2/0.152731
L	A	0	0	1	2	0/0.855716	0/0.855716	1/0.000416	2/0.143868
Y	A	0	0	1	2	0/0.906666	0/0.906666	1/0.000081	2/0.093253
N	T	0	0	1	2	0/0.916608	0/0.916608	1/0.000280	2/0.083112
G	T	0	0	1	2	0/0.926629	0/0.926629	1/0.000514	2/0.072857
K	A	0	0	1	2	0/0.918305	0/0.918305	1/0.006772	2/0.074923
N	A	0	0	1	2	0/0.933160	0/0.933160	1/0.000944	2/0.065896
L	A	0	0	1	2	0/0.958456	0/0.958456	1/0.000483	2/0.041061
A	A	0	0	1	2	0/0.954004	0/0.954004	1/0.001050	2/0.044946
I	A	0	0	1	2	0/0.943289	0/0.943289	1/0.001188	2/0.055523
V	S	0	0	0.9	2	0/0.947142	0/0.947142	1/0.000695	2/0.052163
D	A	0	0	0.9	2	0/0.942990	0/0.942990	1/0.000504	2/0.056507
S	A	0	0	0.6	2	0/0.940688	0/0.940688	1/0.000235	2/0.059077
S	A	0	0	0.7	2	0/0.923641	0/0.923641	1/0.000246	2/0.076112
I	A	0	0	0.7	2	0/0.936450	0/0.936450	1/0.000106	2/0.063445
E	A	0	0	0.7	2	0/0.917031	0/0.917031	1/0.000143	2/0.082826
A	A	0	0	0.7	0	0/0.919977	0/0.919977	1/0.000528	2/0.079494
H	A	0	0	0.7	0	0/0.893075	0/0.893075	1/0.000435	2/0.106490
M	A	0	0	0.7	0	0/0.911074	0/0.911074	1/0.000469	2/0.088457
L	A	0	0	1	0	0/0.917799	0/0.917799	1/0.000511	2/0.081689
D	A	0	0	1	0	0/0.919683	0/0.919683	1/0.000606	2/0.079712
L	A	0	0	1	0	0/0.920407	0/0.920407	1/0.001938	2/0.077655
L	A	0	0	1	0	0/0.863015	0/0.863015	1/0.004562	2/0.132423
I	A	0	0	1	0	0/0.886298	0/0.886298	1/0.011382	2/0.102321
Y	A	0	0	1	0	0/0.918510	0/0.918510	1/0.007353	2/0.074138
R	A	0	0	1	0	0/0.877643	0/0.877643	1/0.004733	2/0.117624
E	A	0	0	1	0	0/0.829982	0/0.829982	1/0.003601	2/0.166417
T	A	0	0	1	0	0/0.847398	0/0.847398	1/0.008420	2/0.144181
A	A	0	0	0.4	0	0/0.878220	0/0.878220	1/0.001537	2/0.120243
K	A	0	0	0.3	0	0/0.844723	0/0.844723	1/0.002630	2/0.152647
V	S	0	0	0.3	0	0/0.827642	0/0.827642	1/0.002983	2/0.169375
L	R	0	0	0.6	0	0/0.561190	0/0.561190	1/0.015733	2/0.423078
P	A	0	0	0.9	0	2/0.492693	0/0.467814	1/0.039493	2/0.492693
N	A	0	0	1	0	0/0.495128	0/0.495128	1/0.016519	2/0.488353
E	A	0	0	1	0	0/0.878553	0/0.878553	1/0.002659	2/0.118788
G	N	0	0	1	0	0/0.936830	0/0.936830	1/0.002150	2/0.061020
S	N	0	0	1	0	0/0.953999	0/0.953999	1/0.000673	2/0.045328
H	N	0	0	1	0	0/0.945118	0/0.945118	1/0.003367	2/0.051515
S	A	0	0	1	0	0/0.934038	0/0.934038	1/0.007252	2/0.058711
Y	A	0	0	1	0	0/0.742222	0/0.742222	1/0.090741	2/0.167037
M	A	0	0	1	0	0/0.680646	0/0.680646	1/0.129964	2/0.189390
I	A	0	0	1	0	0/0.777100	0/0.777100	1/0.057815	2/0.165085
C	A	0	0	1	0	0/0.938203	0/0.938203	1/0.006653	2/0.055143
G	A	0	0	1	0	0/0.929553	0/0.929553	1/0.009572	2/0.060876
K	A	0	0	1	0	0/0.921717	0/0.921717	1/0.007137	2/0.071146
S	A	0	0	1	0	0/0.941936	0/0.941936	1/0.004402	2/0.053662
C	A	0	0	1	0	0/0.942843	0/0.942843	1/0.005685	2/0.051472
L	A	0	0	1	0	0/0.925932	0/0.925932	1/0.005380	2/0.068688
A	A	0	0	1	0	0/0.938647	0/0.938647	1/0.006982	2/0.054371
G	A	0	0	1	0	0/0.926781	0/0.926781	1/0.006184	2/0.067035
D	A	0	0	1	0	0/0.929929	0/0.929929	1/0.005383	2/0.064688
V	S	0	0	1	0	0/0.943780	0/0.943780	1/0.005085	2/0.051135
F	A	0	0	1	0	0/0.941114	0/0.941114	1/0.004068	2/0.054818
G	S	0	0	1	0	0/0.942161	0/0.942161	1/0.004915	2/0.052924
E	A	0	0	1	0	0/0.942882	0/0.942882	1/0.003321	2/0.053796
F	A	0	0	1	0	0/0.932536	0/0.932536	1/0.005736	2/0.061728
R	A	0	0	1	0	0/0.917135	0/0.917135	1/0.005009	2/0.077857
F	A	0	0	1	0	0/0.900284	0/0.900284	1/0.009776	2/0.089940
A	A	0	0	1	0	0/0.887478	0/0.887478	1/0.008657	2/0.103866
E	A	0	0	1	0	0/0.894920	0/0.894920	1/0.004723	2/0.100358
E	A	0	0	1	0	0/0.897801	0/0.897801	1/0.006542	2/0.095657
L	A	0	0	1	0	0/0.901837	0/0.901837	1/0.005641	2/0.092522
K	A	0	0	1	0	0/0.898355	0/0.898355	1/0.007155	2/0.094490
V	A	0	0	1	0	0/0.903157	0/0.903157	1/0.007770	2/0.089073
G	A	0	0	1	0	0/0.903719	0/0.903719	1/0.006334	2/0.089947
D	A	0	0	1	0	0/0.933381	0/0.933381	1/0.006053	2/0.060566
R	A	0	0	1	0	0/0.934433	0/0.934433	1/0.004394	2/0.061173
I	A	0	0	1	0	0/0.936184	0/0.936184	1/0.004222	2/0.059595
S	A	0	0	1	0	0/0.937124	0/0.937124	1/0.002605	2/0.060271
F	A	0	0	1	0	0/0.930281	0/0.930281	1/0.001885	2/0.067834
Q	A	0	0	1	0	0/0.928884	0/0.928884	1/0.002211	2/0.068905
D	A	0	0	1	0	0/0.926894	0/0.926894	1/0.002638	2/0.070468
A	A	0	0	1	0	0/0.917047	0/0.917047	1/0.002459	2/0.080494
A	A	0	0	1	0	0/0.918204	0/0.918204	1/0.001642	2/0.080155
G	A	0	0	1	0	0/0.904703	0/0.904703	1/0.002869	2/0.092428
Y	A	0	0	1	0	0/0.896652	0/0.896652	1/0.004101	2/0.099247
T	A	0	0	1	0	0/0.904971	0/0.904971	1/0.004218	2/0.090812
M	A	0	0	1	0	0/0.896760	0/0.896760	1/0.003336	2/0.099904
V	A	0	0	1	0	0/0.895085	0/0.895085	1/0.002323	2/0.102593
K	A	0	0	1	0	0/0.888660	0/0.888660	1/0.002205	2/0.109135
K	A	0	0	1	0	0/0.904051	0/0.904051	1/0.002273	2/0.093677
N	A	0	0.3	0.7	0	0/0.857598	0/0.857598	1/0.006832	2/0.135569
W	A	0	0.3	0.7	0	0/0.881091	0/0.881091	1/0.005994	2/0.112915
F	A	0	0.3	0.7	0	0/0.819393	0/0.819393	1/0.001170	2/0.179438
N	K	0	0.4	0.6	0	0/0.723714	0/0.723714	1/0.000736	2/0.275549
G	T	0	0.8	0.1	0	2/0.504192	0/0.495602	1/0.000207	2/0.504192
V	A	0	0.8	0.1	0	2/0.663688	0/0.335610	1/0.000702	2/0.663688
K	R	0	0.8	0.2	0	2/0.772136	0/0.226221	1/0.001644	2/0.772136
M	S	0	0.8	0.2	0	2/0.738166	0/0.257081	1/0.004753	2/0.738166
P	A	0	0.8	0.2	0	2/0.735305	0/0.260092	1/0.004603	2/0.735305
A	A	0	0.8	0.2	0	2/0.761605	0/0.229479	1/0.008916	2/0.761605
I	A	0	0.8	0.2	0	2/0.712920	0/0.257053	1/0.030027	2/0.712920
A	A	0	0.8	0.2	0	2/0.685600	0/0.256813	1/0.057587	2/0.685600
I	A	0	0.8	0.2	0	2/0.576675	0/0.343150	1/0.080175	2/0.576675
R	A	0	0.9	0.1	0	0/0.553881	0/0.553881	1/0.054805	2/0.391314
E	A	0	0.7	0.1	0	0/0.605550	0/0.605550	1/0.056592	2/0.337858
L	A	0	0.7	0.1	0	0/0.606275	0/0.606275	1/0.056838	2/0.336886
D	A	0	0.7	0.1	0	0/0.502829	0/0.502829	1/0.025193	2/0.471978
G	A	0	0.7	0.1	0	2/0.653249	0/0.330551	1/0.016200	2/0.653249
S	A	0	0.7	0.1	0	2/0.755127	0/0.239509	1/0.005364	2/0.755127
V	A	0	0.7	0.1	0	2/0.723676	0/0.251980	1/0.024344	2/0.723676
R	A	0.1	0.6	0.1	0	2/0.726255	0/0.246893	1/0.026852	2/0.726255
T	A	0.1	0.6	0.1	0	0/0.547855	0/0.547855	1/0.026644	2/0.425501
V	A	0.1	0.6	0.1	0	2/0.498346	0/0.468317	1/0.033338	2/0.498346
R	A	0.2	0.5	0.1	0	2/0.514428	0/0.403896	1/0.081675	2/0.514428
E	A	0.6	0.1	0.1	0	2/0.635392	0/0.326808	1/0.037801	2/0.635392
F	A	0.5	0.1	0.1	2	2/0.628485	0/0.285936	1/0.085579	2/0.628485
T	A	0.5	0.1	0.1	2	2/0.655741	0/0.172416	1/0.171843	2/0.655741
Y	A	0.2	0	0	2	2/0.758175	0/0.110294	1/0.131532	2/0.758175
A	A	0.2	0	0	2	2/0.592070	0/0.332347	1/0.075583	2/0.592070
D	A	0.2	0	0	2	0/0.868388	0/0.868388	1/0.040117	2/0.091495
Y	A	0.2	0	0	2	1/0.454008	0/0.421956	1/0.454008	2/0.124037
E	A	0	0	0	2	1/0.718893	0/0.164592	1/0.718893	2/0.116515
Q	A	0	0	0	2	1/0.868276	0/0.007772	1/0.868276	2/0.123953
S	A	0	0	0	2	1/0.784830	0/0.012903	1/0.784830	2/0.202267
L	N	0	0	0	2	1/0.585813	0/0.019982	1/0.585813	2/0.394204
S	N	0	0	0	2	2/0.817743	0/0.016375	1/0.165883	2/0.817743
# 0.000000
M	N	0	0.7	0	2	2/0.816587	0/0.004196	1/0.179217	2/0.816587
T	S	0	0.8	0	2	2/0.882466	0/0.002055	1/0.115478	2/0.882466
F	A	0	0.9	0	2	2/0.832288	0/0.001191	1/0.166521	2/0.832288
S	A	0	0.9	0	2	2/0.949806	0/0.001448	1/0.048746	2/0.949806
K	A	0	0.9	0	2	2/0.942355	0/0.036941	1/0.020704	2/0.942355
E	A	0	0.9	0	2	2/0.867342	0/0.118627	1/0.014031	2/0.867342
L	A	0	0.9	0	2	2/0.810196	0/0.162874	1/0.026929	2/0.810196
R	A	0	0.6	0.3	2	2/0.698066	0/0.282880	1/0.019054	2/0.698066
E	A	0	0.6	0.3	2	2/0.586469	0/0.410295	1/0.003236	2/0.586469
A	A	0	0.4	0.5	2	0/0.614569	0/0.614569	1/0.002815	2/0.382615
S	K	0	0.4	0.5	2	0/0.714094	0/0.714094	1/0.001418	2/0.284488
R	A	0	0.3	0.6	0	0/0.794393	0/0.794393	1/0.000179	2/0.205427
P	A	0	0.1	0.9	0	0/0.830678	0/0.830678	1/0.000337	2/0.168985
I	A	0	0	1	0	0/0.770100	0/0.770100	1/0.000726	2/0.229174
I	A	0	0	1	0	0/0.799255	0/0.799255	1/0.001219	2/0.199527
D	A	0	0	1	0	0/0.882911	0/0.882911	1/0.001317	2/0.115771
D	A	0	0	1	0	0/0.922487	0/0.922487	1/0.000797	2/0.076716
I	A	0	0	1	0	0/0.938959	0/0.938959	1/0.002304	2/0.058738
Y	A	0	0	1	0	0/0.945236	0/0.945236	1/0.003685	2/0.051079
N	K	0	0	1	0	0/0.940045	0/0.940045	1/0.004405	2/0.055550
D	A	0	0	1	0	0/0.933311	0/0.933311	1/0.004638	2/0.062051
G	A	0	0	1	0	0/0.941187	0/0.941187	1/0.004567	2/0.054246
F	A	0	0	1	0	0/0.931251	0/0.931251	1/0.007624	2/0.061125
I	A	0	0	1	0	0/0.920719	0/0.920719	1/0.009281	2/0.070001
Q	A	0	0	1	0	0/0.916042	0/0.916042	1/0.004503	2/0.079455
D	A	0	0	1	0	0/0.918585	0/0.918585	1/0.007195	2/0.074220
L	A	0	0	1	0	0/0.922833	0/0.922833	1/0.004812	2/0.072355
L	A	0	0	1	0	0/0.891972	0/0.891972	1/0.010420	2/0.097608
A	A	0	0	1	0	0/0.900126	0/0.900126	1/0.012455	2/0.087419
G	T	0	0	1	0	0/0.914013	0/0.914013	1/0.007835	2/0.078151
K	A	0	0	1	0	0/0.917408	0/0.917408	1/0.005460	2/0.077132
L	R	0	0	1	0	0/0.924587	0/0.924587	1/0.002740	2/0.072673
S	A	0	0	1	0	0/0.916693	0/0.916693	1/0.003647	2/0.079659
N	A	0	0	1	0	0/0.921721	0/0.921721	1/0.004374	2/0.073905
Q	A	0	0	1	0	0/0.900224	0/0.900224	1/0.005242	2/0.094534
A	A	0	0	1	0	0/0.905893	0/0.905893	1/0.008262	2/0.085846
V	A	0	0	1	0	0/0.899040	0/0.899040	1/0.007973	2/0.092987
R	A	0	0	1	0	0/0.899416	0/0.899416	1/0.007187	2/0.093397
Q	A	0	0	1	0	0/0.903466	0/0.903466	1/0.006674	2/0.089860
Y	A	0	0	1	0	0/0.913023	0/0.913023	1/0.009656	2/0.077322
L	A	0	0	1	0	0/0.925352	0/0.925352	1/0.005827	2/0.068822
R	A	0	0	1	0	0/0.905295	0/0.905295	1/0.006752	2/0.087954
A	A	0	0	1	0	0/0.899845	0/0.899845	1/0.008789	2/0.091366
D	A	0	0	1	0	0/0.894459	0/0.894459	1/0.009652	2/0.095890
A	A	0	0	1	0	0/0.898361	0/0.898361	1/0.006637	2/0.095002
S	A	0	0	1	0	0/0.883409	0/0.883409	1/0.007803	2/0.108788
Y	A	0	0	1	0	0/0.900376	0/0.900376	1/0.011087	2/0.088537
L	A	0	0	1	0	0/0.894004	0/0.894004	1/0.007361	2/0.098635
K	A	0	0	1	0	0/0.905928	0/0.905928	1/0.004789	2/0.089283
E	A	0	0	1	0	0/0.900539	0/0.900539	1/0.004850	2/0.094611
F	A	0	0	1	0	0/0.903799	0/0.903799	1/0.004201	2/0.092000
T	A	0	0	1	0	0/0.907784	0/0.907784	1/0.002465	2/0.089751
N	A	0	0	1	0	0/0.918650	0/0.918650	1/0.001647	2/0.079703
I	A	0	0	1	0	0/0.912417	0/0.912417	1/0.003154	2/0.084429
Y	A	0	0	1	0	0/0.942655	0/0.942655	1/0.000479	2/0.056866
A	A	0	0	1	0	0/0.944821	0/0.944821	1/0.000312	2/0.054867
M	A	0	0	1	0	0/0.938749	0/0.938749	1/0.000248	2/0.061003
L	A	0	0	1	0	0/0.927588	0/0.927588	1/0.000096	2/0.072316
I	A	0	0	0.9	0	0/0.917972	0/0.917972	1/0.000366	2/0.081662
P	A	0	0	0.9	0	0/0.932059	0/0.932059	1/0.000062	2/0.067879
K	A	0	0	0.9	0	0/0.942775	0/0.942775	1/0.000014	2/0.057211
M	S	0	0	0.9	0	0/0.946232	0/0.946232	1/0.000028	2/0.053740
S	A	0	0	1	0	0/0.946195	0/0.946195	1/0.000007	2/0.053798
S	S	0	0	0.9	0	0/0.936250	0/0.936250	1/0.000019	2/0.063731
M	A	0	0	0.9	0	0/0.937785	0/0.937785	1/0.000057	2/0.062159
E	A	0	0	1	0	0/0.928746	0/0.928746	1/0.000143	2/0.071110
D	A	0	0	1	0	0/0.921788	0/0.921788	1/0.000945	2/0.077267
V	A	0	0	1	0	0/0.920626	0/0.920626	1/0.000489	2/0.078884
K	A	0	0	1	0	0/0.896891	0/0.896891	1/0.001641	2/0.101467
F	A	0	0	1	0	0/0.899423	0/0.899423	1/0.009763	2/0.090814
L	A	0	0	1	0	0/0.901418	0/0.901418	1/0.007344	2/0.091239
V	A	0	0	1	0	0/0.899074	0/0.899074	1/0.006684	2/0.094242
E	A	0	0	1	0	0/0.905214	0/0.905214	1/0.007694	2/0.087092
Q	A	0	0	1	0	0/0.942875	0/0.942875	1/0.000633	2/0.056492
I	A	0	0	1	0	0/0.920055	0/0.920055	1/0.003950	2/0.075995
E	A	0	0	1	0	0/0.919468	0/0.919468	1/0.004335	2/0.076197
F	A	0	0	1	0	0/0.894712	0/0.894712	1/0.005470	2/0.099818
M	A	0	0	0.9	0	0/0.910651	0/0.910651	1/0.004630	2/0.084719
L	A	0	0	1	0	0/0.917533	0/0.917533	1/0.002204	2/0.080263
E	A	0	0	1	0	0/0.888624	0/0.888624	1/0.003027	2/0.108349
G	R	0	0	1	0	0/0.903400	0/0.903400	1/0.001964	2/0.094636
E	A	0	0	1	0	0/0.860082	0/0.860082	1/0.001809	2/0.138109
V	A	0	0	1	0	0/0.866181	0/0.866181	1/0.010368	2/0.123451
E	A	0	0	1	0	0/0.861437	0/0.861437	1/0.008164	2/0.130399
A	A	0	0	1	0	0/0.869321	0/0.869321	1/0.012881	2/0.117798
H	A	0	0	1	0	0/0.894960	0/0.894960	1/0.005810	2/0.099229
E	A	0	0	1	0	0/0.916782	0/0.916782	1/0.005952	2/0.077265
V	A	0	0	1	0	0/0.931632	0/0.931632	1/0.005931	2/0.062437
L	A	0	0	1	0	0/0.937049	0/0.937049	1/0.005270	2/0.057681
A	A	0	0	1	0	0/0.955746	0/0.955746	1/0.004164	2/0.040089
D	A	0	0	1	0	0/0.941098	0/0.941098	1/0.006722	2/0.052181
F	A	0	0	1	0	0/0.952066	0/0.952066	1/0.004311	2/0.043623
I	A	0	0	1	0	0/0.956181	0/0.956181	1/0.000767	2/0.043053
N	K	0	0	0.6	0	0/0.931061	0/0.931061	1/0.003002	2/0.065938
E	U	0	0	1	0	0/0.910649	0/0.910649	1/0.005476	2/0.083874
P	A	0	0	1	0	0/0.897945	0/0.897945	1/0.003691	2/0.098364
Y	A	0	0	0.9	0	0/0.907580	0/0.907580	1/0.008184	2/0.084236
E	A	0	0	1	0	0/0.907657	0/0.907657	1/0.007214	2/0.085128
E	A	0	0	1	0	0/0.855488	0/0.855488	1/0.012712	2/0.131800
I	A	0	0	1	0	0/0.799957	0/0.799957	1/0.011204	2/0.188840
V	A	0	0	0.8	0	0/0.838344	0/0.838344	1/0.003709	2/0.157947
K	A	0	0	0.8	0	0/0.906423	0/0.906423	1/0.003024	2/0.090553
E	A	0	0	1	0	0/0.920470	0/0.920470	1/0.001230	2/0.078301
K	R	0	0	1	0	0/0.943512	0/0.943512	1/0.000456	2/0.056032
V	A	0	0	0.8	0	0/0.947511	0/0.947511	1/0.000416	2/0.052074
W	S	0	0	0.9	0	0/0.955442	0/0.955442	1/0.000119	2/0.044439
P	R	0	0	0.9	0	0/0.950660	0/0.950660	1/0.000219	2/0.049120
P	A	0	0	0.9	0	0/0.941925	0/0.941925	1/0.000235	2/0.057839
S	A	0	0	0.9	0	0/0.959738	0/0.959738	1/0.000137	2/0.040125
G	A	0	0	0.9	0	0/0.951908	0/0.951908	1/0.000029	2/0.048063
D	A	0	0	1	0	0/0.922469	0/0.922469	1/0.000082	2/0.077449
H	A	0	0	1	0	0/0.915295	0/0.915295	1/0.000161	2/0.084545
Y	A	0	0	1	0	0/0.946252	0/0.946252	1/0.000045	2/0.053703
I	A	0	0	1	0	0/0.931375	0/0.931375	1/0.000484	2/0.068141
K	A	0	0	1	0	0/0.946319	0/0.946319	1/0.000713	2/0.052968
H	A	0	0	1	0	0/0.959219	0/0.959219	1/0.000193	2/0.040588
M	A	0	0	0.9	0	0/0.962657	0/0.962657	1/0.000052	2/0.037291
Y	A	0	0	1	0	0/0.963353	0/0.963353	1/0.000088	2/0.036559
F	A	0	0	0.9	0	0/0.962783	0/0.962783	1/0.000102	2/0.037115
N	A	0	0	0.9	0	0/0.965007	0/0.965007	1/0.000095	2/0.034898
A	A	0	0	0.9	0	0/0.943169	0/0.943169	1/0.000009	2/0.056822
F	A	0	0	1	0	0/0.931522	0/0.931522	1/0.000090	2/0.068388
A	A	0	0	0.7	0	0/0.934500	0/0.934500	1/0.000017	2/0.065483
R	A	0	0	0.7	0	0/0.927146	0/0.927146	1/0.000045	2/0.072809
E	R	0	0	0.9	0	0/0.941161	0/0.941161	1/0.000105	2/0.058733
N	S	0	0	1	0	0/0.925403	0/0.925403	1/0.000192	2/0.074405
A	A	0	0	1	0	0/0.897914	0/0.897914	1/0.000178	2/0.101908
A	A	0	0	1	0	0/0.910872	0/0.910872	1/0.000232	2/0.088897
F	A	0	0	1	0	0/0.928062	0/0.928062	1/0.000367	2/0.071572
T	A	0	0	1	0	0/0.924653	0/0.924653	1/0.001708	2/0.073638
I	A	0	0	1	0	0/0.930549	0/0.930549	1/0.000990	2/0.068461
A	A	0	0	1	0	0/0.927022	0/0.927022	1/0.001288	2/0.071691
A	A	0	0	1	0	0/0.946052	0/0.946052	1/0.001367	2/0.052582
M	A	0	0	1	0	0/0.934593	0/0.934593	1/0.002095	2/0.063312
A	A	0	0	1	0	0/0.924749	0/0.924749	1/0.003202	2/0.072049
P	A	0	0	1	0	0/0.907621	0/0.907621	1/0.004679	2/0.087700
C	A	0	0	1	0	0/0.897783	0/0.897783	1/0.007564	2/0.094653
P	A	0	0	1	0	0/0.895079	0/0.895079	1/0.006415	2/0.098506
Y	A	0	0	1	0	0/0.899538	0/0.899538	1/0.006986	2/0.093476
V	A	0	0	1	0	0/0.898643	0/0.898643	1/0.009264	2/0.092093
Y	A	0	0	1	0	0/0.908500	0/0.908500	1/0.005897	2/0.085603
A	A	0	0	1	0	0/0.889848	0/0.889848	1/0.009535	2/0.100616
V	A	0	0	1	0	0/0.907236	0/0.907236	1/0.007348	2/0.085417
I	A	0	0	1	0	0/0.918612	0/0.918612	1/0.004256	2/0.077132
G	A	0	0	1	0	0/0.917262	0/0.917262	1/0.004062	2/0.078676
K	A	0	0	1	0	0/0.896464	0/0.896464	1/0.006122	2/0.097414
R	A	0	0	1	0	0/0.908143	0/0.908143	1/0.009891	2/0.081967
A	A	0	0	1	0	0/0.916046	0/0.916046	1/0.006063	2/0.077891
M	A	0	0	1	0	0/0.915288	0/0.915288	1/0.005472	2/0.079240
E	S	0	0	1	0	0/0.921570	0/0.921570	1/0.005700	2/0.072730
D	U	0	0	1	0	0/0.878386	0/0.878386	1/0.010419	2/0.111195
P	A	0	0	1	0	0/0.919783	0/0.919783	1/0.008462	2/0.071755
K	A	0	0	1	0	0/0.862772	0/0.862772	1/0.018769	2/0.118459
L	A	0	0	0.6	0	0/0.905354	0/0.905354	1/0.003038	2/0.091608
N	S	0	0	0.5	0	0/0.862773	0/0.862773	1/0.007889	2/0.129338
K	A	0	0	0.4	0	0/0.851880	0/0.851880	1/0.004584	2/0.143536
E	A	0	0	0.8	0	0/0.843166	0/0.843166	1/0.002997	2/0.153837
S	A	0	0	0.9	0	0/0.913501	0/0.913501	1/0.001737	2/0.084762
V	A	0	0	1	0	0/0.938885	0/0.938885	1/0.001043	2/0.060072
T	A	0	0	1	0	0/0.945114	0/0.945114	1/0.001734	2/0.053153
S	A	0	0	1	0	0/0.961649	0/0.961649	1/0.001416	2/0.036935
K	A	0	0	1	0	0/0.965304	0/0.965304	1/0.000417	2/0.034279
W	A	0	0	1	0	0/0.961119	0/0.961119	1/0.003727	2/0.035154
F	A	0	0	1	0	0/0.962255	0/0.962255	1/0.003445	2/0.034300
Q	A	0	0	1	0	0/0.952260	0/0.952260	1/0.003785	2/0.043956
F	A	0	0	1	0	0/0.956076	0/0.956076	1/0.003171	2/0.040753
Y	K	0	0	1	0	0/0.961748	0/0.961748	1/0.002799	2/0.035453
S	K	0	0	1	0	0/0.951866	0/0.951866	1/0.002470	2/0.045664
T	R	0	0	1	0	0/0.935612	0/0.935612	1/0.004639	2/0.059748
E	A	0	0	1	0	0/0.928226	0/0.928226	1/0.006380	2/0.065395
M	A	0	0	1	0	0/0.920432	0/0.920432	1/0.010877	2/0.068691
D	A	0	0	1	0	0/0.913579	0/0.913579	1/0.008204	2/0.078217
E	A	0	0	1	0	0/0.902970	0/0.902970	1/0.005702	2/0.091328
L	A	0	0	1	0	0/0.913680	0/0.913680	1/0.007613	2/0.078706
V	A	0	0	1	0	0/0.908074	0/0.908074	1/0.008803	2/0.083122
D	A	0	0	1	0	0/0.918105	0/0.918105	1/0.007031	2/0.074864
V	A	0	0	1	0	0/0.922890	0/0.922890	1/0.008101	2/0.069009
F	A	0	0	1	0	0/0.929457	0/0.929457	1/0.006170	2/0.064373
D	A	0	0	1	0	0/0.930688	0/0.930688	1/0.006292	2/0.063020
Q	A	0	0	1	0	0/0.949560	0/0.949560	1/0.000773	2/0.049667
L	A	0	0	1	0	0/0.936712	0/0.936712	1/0.004334	2/0.058953
M	A	0	0	1	0	0/0.934815	0/0.934815	1/0.000566	2/0.064619
D	A	0	0	1	0	0/0.856840	0/0.856840	1/0.002602	2/0.140558
R	A	0	0	0.9	0	0/0.851252	0/0.851252	1/0.003915	2/0.144833
L	A	0	0	0.8	0	0/0.870172	0/0.870172	1/0.004991	2/0.124837
T	R	0	0	0.9	0	0/0.853016	0/0.853016	1/0.004064	2/0.142920
K	A	0	0	0.5	0	0/0.924258	0/0.924258	1/0.000353	2/0.075389
H	A	0	0	0.5	0	0/0.935939	0/0.935939	1/0.000034	2/0.064027
C	A	0	0	0.5	0	0/0.929484	0/0.929484	1/0.000106	2/0.070410
S	A	0	0	0.5	0	0/0.934964	0/0.934964	1/0.000013	2/0.065023
E	A	0	0	0.9	0	0/0.897596	0/0.897596	1/0.000134	2/0.102270
T	A	0	0	0.9	0	0/0.894707	0/0.894707	1/0.000129	2/0.105163
E	A	0	0	0.9	0	0/0.879602	0/0.879602	1/0.000093	2/0.120305
K	A	0	0	0.9	0	0/0.889917	0/0.889917	1/0.000012	2/0.110071
K	A	0	0	1	0	0/0.919544	0/0.919544	1/0.000004	2/0.080452
E	A	0	0	1	0	0/0.933637	0/0.933637	1/0.000004	2/0.066359
I	A	0	0	1	0	0/0.915208	0/0.915208	1/0.000041	2/0.084751
K	A	0	0	0.9	0	0/0.913424	0/0.913424	1/0.000123	2/0.086452
E	A	0	0	0.9	0	0/0.908595	0/0.908595	1/0.000735	2/0.090669
N	A	0	0	0.9	0	0/0.927143	0/0.927143	1/0.000483	2/0.072374
F	A	0	0	1	0	0/0.932016	0/0.932016	1/0.000212	2/0.067772
L	A	0	0	1	0	0/0.913414	0/0.913414	1/0.000022	2/0.086564
Q	A	0	0	1	0	0/0.892720	0/0.892720	1/0.000036	2/0.107244
S	A	0	0	1	0	0/0.856181	0/0.856181	1/0.000336	2/0.143483
T	A	0	0	1	0	0/0.753946	0/0.753946	1/0.002069	2/0.243985
I	A	0	0.1	0.9	0	0/0.739889	0/0.739889	1/0.002702	2/0.257409
H	A	0	0.1	0.9	0	0/0.759145	0/0.759145	1/0.004218	2/0.236636
E	A	0	0.3	0.7	0	0/0.691200	0/0.691200	1/0.004304	2/0.304496
R	A	0	0.5	0.5	0	0/0.691534	0/0.691534	1/0.004221	2/0.304245
H	A	0	0.5	0.5	0	0/0.657658	0/0.657658	1/0.000803	2/0.341539
F	A	0	0.5	0.5	0	0/0.686165	0/0.686165	1/0.001952	2/0.311883
F	A	0	0.5	0.5	0	2/0.527080	0/0.466336	1/0.006584	2/0.527080
N	A	0	0.9	0.1	0	2/0.492353	0/0.490782	1/0.016865	2/0.492353
M	A	0	1	0	0	2/0.529544	0/0.464990	1/0.005466	2/0.529544
A	A	0	1	0	0	2/0.693967	0/0.302157	1/0.003877	2/0.693967
Y	A	0	1	0	0	2/0.614169	0/0.381489	1/0.004342	2/0.614169
I	A	0	0.7	0	2	2/0.539924	0/0.441244	1/0.018832	2/0.539924
N	A	0	0.6	0	2	2/0.616895	0/0.362275	1/0.020830	2/0.616895
E	R	0	0.6	0	2	2/0.605668	0/0.354820	1/0.039512	2/0.605668
K	A	0	0.6	0	2	2/0.552949	0/0.417708	1/0.029344	2/0.552949
W	A	0	0.5	0	2	2/0.502147	0/0.478873	1/0.018980	2/0.502147
E	A	0	0.1	0	2	0/0.711352	0/0.711352	1/0.005551	2/0.283097
Y	A	0	0.1	0	2	0/0.719948	0/0.719948	1/0.009111	2/0.270941
G	T	0	0	0	2	2/0.608041	0/0.365163	1/0.026796	2/0.608041
G	G	0	0	0	2	2/0.754659	0/0.187283	1/0.058059	2/0.754659
N	A	0	0	0	2	2/0.904870	0/0.007189	1/0.087941	2/0.904870
N	A	0	0	0	2	2/0.871725	0/0.010331	1/0.117944	2/0.871725
N	N	0	0	0	2	2/0.807098	0/0.015748	1/0.177154	2/0.807098
E	N	0	0	0	2	2/0.771210	0/0.013030	1/0.215760	2/0.771210
# 0.000000
M	N	0	0	0	2	2/0.789150	0/0.008212	1/0.202638	2/0.789150
E	N	0	1	0	2	2/0.835985	0/0.007054	1/0.156961	2/0.835985
N	T	0	1	0	2	2/0.853724	0/0.006303	1/0.139973	2/0.853724
K	R	0	1	0	2	2/0.783133	0/0.004178	1/0.212689	2/0.783133
K	S	0	1	0	2	2/0.733756	0/0.072902	1/0.193342	2/0.733756
M	S	0	1	0	2	2/0.677740	0/0.096911	1/0.225349	2/0.677740
N	S	0	1	0	2	2/0.481184	0/0.465128	1/0.053687	2/0.481184
L	S	0	1	0	2	2/0.568586	0/0.363614	1/0.067801	2/0.568586
L	S	0	1	0	2	2/0.496237	0/0.437353	1/0.066411	2/0.496237
L	S	0	1	0	2	0/0.552661	0/0.552661	1/0.041610	2/0.405729
F	A	0	1	0	2	0/0.665066	0/0.665066	1/0.030326	2/0.304608
S	R	0	1	0	0	0/0.731871	0/0.731871	1/0.027491	2/0.240637
G	K	0	1	0	0	0/0.730519	0/0.730519	1/0.013839	2/0.255642
D	A	0	0	1	0	0/0.826798	0/0.826798	1/0.004375	2/0.168827
Y	A	0	0	1	0	0/0.840015	0/0.840015	1/0.004456	2/0.155529
D	A	0	0	1	0	0/0.856472	0/0.856472	1/0.006183	2/0.137345
K	A	0	0	1	0	0/0.876715	0/0.876715	1/0.005885	2/0.117400
A	A	0	0	1	0	0/0.875868	0/0.875868	1/0.009766	2/0.114366
L	A	0	0	1	0	0/0.891254	0/0.891254	1/0.008342	2/0.100404
A	A	0	0	1	0	0/0.894785	0/0.894785	1/0.005655	2/0.099560
S	A	0	0	1	0	0/0.911595	0/0.911595	1/0.003783	2/0.084623
L	A	0	0	1	0	0/0.926431	0/0.926431	1/0.003214	2/0.070355
I	A	0	0	1	0	0/0.927145	0/0.927145	1/0.002162	2/0.070694
I	A	0	0	1	0	0/0.925835	0/0.925835	1/0.001575	2/0.072590
A	A	0	0	1	0	0/0.917889	0/0.917889	1/0.002414	2/0.079697
N	A	0	0	1	0	0/0.908520	0/0.908520	1/0.003038	2/0.088441
A	A	0	0	1	0	0/0.915388	0/0.915388	1/0.002599	2/0.082013
A	A	0	0	1	0	0/0.899999	0/0.899999	1/0.004377	2/0.095624
R	A	0	0	1	0	0/0.879817	0/0.879817	1/0.007413	2/0.112770
E	A	0	0	1	0	0/0.849184	0/0.849184	1/0.009829	2/0.140987
M	A	0	0	1	0	0/0.842139	0/0.842139	1/0.010406	2/0.147455
E	A	0	0	1	0	0/0.839364	0/0.839364	1/0.005705	2/0.154931
I	S	0	0	1	0	0/0.826936	0/0.826936	1/0.005226	2/0.167838
E	R	0	0	1	0	0/0.850651	0/0.850651	1/0.007072	2/0.142277
V	S	0	0	1	0	0/0.878709	0/0.878709	1/0.008479	2/0.112811
T	S	0	0	1	0	0/0.911411	0/0.911411	1/0.004751	2/0.083838
I	S	0	0	1	0	0/0.936521	0/0.936521	1/0.004417	2/0.059062
F	S	0	0	1	0	0/0.955409	0/0.955409	1/0.004150	2/0.040442
C	S	0	0	1	0	0/0.961888	0/0.961888	1/0.002738	2/0.035374
A	A	0	0	1	0	0/0.964441	0/0.964441	1/0.003847	2/0.031712
F	A	0	0	1	0	0/0.950276	0/0.950276	1/0.008996	2/0.040728
W	A	0	0	1	0	0/0.942319	0/0.942319	1/0.009762	2/0.047919
G	A	0	0	1	0	0/0.934862	0/0.934862	1/0.018939	2/0.046199
L	A	0	0	1	0	0/0.948060	0/0.948060	1/0.011862	2/0.040078
L	A	0	0	1	0	0/0.944221	0/0.944221	1/0.012724	2/0.043055
L	A	0	0	1	0	0/0.946906	0/0.946906	1/0.010832	2/0.042262
L	K	0	0	1	0	0/0.916427	0/0.916427	1/0.015335	2/0.068238
R	A	0	0	1	0	0/0.895812	0/0.895812	1/0.017865	2/0.086324
D	R	0	0	1	0	0/0.908126	0/0.908126	1/0.010946	2/0.080927
P	A	0	0	1	0	0/0.882302	0/0.882302	1/0.014904	2/0.102794
E	A	0	0	1	0	0/0.878340	0/0.878340	1/0.011005	2/0.110655
K	A	0	0	1	0	0/0.802343	0/0.802343	1/0.010562	2/0.187095
A	A	0	0	1	0	0/0.816655	0/0.816655	1/0.013679	2/0.169666
S	R	0	0	1	0	0/0.844064	0/0.844064	1/0.007930	2/0.148006
Q	A	0	0	1	0	0/0.863766	0/0.863766	1/0.005987	2/0.130247
E	R	0	0	1	0	0/0.829695	0/0.829695	1/0.013890	2/0.156416
D	A	0	0	1	0	0/0.826988	0/0.826988	1/0.018771	2/0.154241
K	A	0	0	1	0	0/0.755586	0/0.755586	1/0.038229	2/0.206184
S	A	0	0	1	0	0/0.807555	0/0.807555	1/0.022069	2/0.170375
L	R	0	0	1	0	0/0.820142	0/0.820142	1/0.018067	2/0.161791
Y	A	0	0	0	0	0/0.836192	0/0.836192	1/0.025392	2/0.138416
E	R	0	0	1	0	0/0.893225	0/0.893225	1/0.013611	2/0.093164
Q	A	0	0	1	0	0/0.895955	0/0.895955	1/0.009686	2/0.094359
A	A	0	0	1	0	0/0.912716	0/0.912716	1/0.012161	2/0.075124
F	K	0	0	1	0	0/0.909826	0/0.909826	1/0.002759	2/0.087415
S	A	0	0	1	0	0/0.920388	0/0.920388	1/0.003671	2/0.075941
S	A	0	0	1	0	0/0.927245	0/0.927245	1/0.003768	2/0.068986
L	A	0	0	1	0	0/0.899889	0/0.899889	1/0.008787	2/0.091324
T	S	0	0	1	0	0/0.881241	0/0.881241	1/0.007555	2/0.111204
P	A	0	0	1	0	0/0.802650	0/0.802650	1/0.014027	2/0.183323
R	A	0	0	0	0	0/0.712083	0/0.712083	1/0.026985	2/0.260932
E	A	0	0	0	0	0/0.625424	0/0.625424	1/0.048679	2/0.325896
A	A	0	0	0	0	0/0.622047	0/0.622047	1/0.033926	2/0.344027
E	A	0	0	0	0	0/0.577095	0/0.577095	1/0.054551	2/0.368354
E	A	0	0	0	0	0/0.616824	0/0.616824	1/0.024540	2/0.358635
L	S	0	0	0	0	0/0.600685	0/0.600685	1/0.024305	2/0.375011
P	A	0	0	0	0	0/0.676090	0/0.676090	1/0.017001	2/0.306909
L	A	0	0	0	0	0/0.714360	0/0.714360	1/0.013401	2/0.272239
S	A	0	0	0	0	0/0.709947	0/0.709947	1/0.014544	2/0.275509
K	A	0	0	0	0	0/0.714703	0/0.714703	1/0.017627	2/0.267669
M	A	0	0	0	0	0/0.767451	0/0.767451	1/0.012569	2/0.219980
N	A	0	0	0	0	0/0.796124	0/0.796124	1/0.008419	2/0.195457
L	A	0	0	0	0	0/0.786980	0/0.786980	1/0.007614	2/0.205406
G	T	0	0	0	0	0/0.772301	0/0.772301	1/0.010998	2/0.216700
G	A	0	0	0	0	0/0.723092	0/0.723092	1/0.013644	2/0.263263
I	A	0	0	0	0	0/0.819406	0/0.819406	1/0.007023	2/0.173571
G	A	0	0	0	0	0/0.817813	0/0.817813	1/0.008054	2/0.174133
K	A	0	0	0	0	0/0.824317	0/0.824317	1/0.009183	2/0.166500
K	A	0	0	0	0	0/0.801963	0/0.801963	1/0.008073	2/0.189964
M	A	0	0	1	0	0/0.877368	0/0.877368	1/0.003929	2/0.118703
L	A	0	0	1	0	0/0.905561	0/0.905561	1/0.002341	2/0.092098
L	A	0	0	1	0	0/0.903003	0/0.903003	1/0.003135	2/0.093861
E	A	0	0	1	0	0/0.896831	0/0.896831	1/0.005264	2/0.097905
M	A	0	0	1	0	0/0.874328	0/0.874328	1/0.014164	2/0.111508
M	A	0	0	1	0	0/0.867291	0/0.867291	1/0.012408	2/0.120301
K	A	0	0	1	0	0/0.855630	0/0.855630	1/0.005268	2/0.139102
E	A	0	0	1	0	0/0.810817	0/0.810817	1/0.007596	2/0.181586
E	A	0	0	1	0	0/0.771569	0/0.771569	1/0.010038	2/0.218393
K	T	0	0	1	0	0/0.796381	0/0.796381	1/0.013764	2/0.189855
A	R	0	0	1	0	0/0.844220	0/0.844220	1/0.012832	2/0.142948
P	R	0	0	1	0	0/0.866886	0/0.866886	1/0.013357	2/0.119758
K	A	0	0	1	0	0/0.877991	0/0.877991	1/0.012853	2/0.109156
L	A	0	0	1	0	0/0.882310	0/0.882310	1/0.019893	2/0.097798
S	A	0	0	1	0	0/0.883966	0/0.883966	1/0.018698	2/0.097336
D	A	0	0	1	0	0/0.904958	0/0.904958	1/0.016239	2/0.078803
L	A	0	0	1	0	0/0.929732	0/0.929732	1/0.005270	2/0.064998
L	A	0	0	1	0	0/0.929338	0/0.929338	1/0.005547	2/0.065115
S	A	0	0	1	0	0/0.916396	0/0.916396	1/0.006608	2/0.076996
G	A	0	0	1	0	0/0.901350	0/0.901350	1/0.006939	2/0.091711
A	A	0	0	1	0	0/0.865758	0/0.865758	1/0.011735	2/0.122507
R	A	0	0	1	0	0/0.837442	0/0.837442	1/0.009655	2/0.152904
K	A	0	0	1	0	0/0.791711	0/0.791711	1/0.007031	2/0.201258
K	A	0	0	1	0	0/0.847103	0/0.847103	1/0.008111	2/0.144787
E	V	0	0	1	0	0/0.851586	0/0.851586	1/0.008730	2/0.139684
V	S	0	0	1	0	0/0.849991	0/0.849991	1/0.006255	2/0.143754
K	S	0	0	1	0	0/0.868335	0/0.868335	1/0.009828	2/0.121837
F	S	0	0	1	0	0/0.873136	0/0.873136	1/0.010677	2/0.116187
Y	S	0	0	1	0	0/0.858040	0/0.858040	1/0.019338	2/0.122622
A	S	0	0	1	0	0/0.889283	0/0.889283	1/0.014474	2/0.096243
C	R	0	0	1	0	0/0.876315	0/0.876315	1/0.013677	2/0.110008
Q	A	0	0	1	0	0/0.890209	0/0.890209	1/0.010487	2/0.099303
L	A	0	0	1	0	0/0.885636	0/0.885636	1/0.016430	2/0.097934
S	A	0	0	1	0	0/0.913781	0/0.913781	1/0.007054	2/0.079165
V	A	0	0	1	0	0/0.913566	0/0.913566	1/0.010098	2/0.076336
E	A	0	0	1	0	0/0.921716	0/0.921716	1/0.007432	2/0.070852
I	A	0	0	1	0	0/0.919222	0/0.919222	1/0.007809	2/0.072969
M	A	0	0	1	0	0/0.925932	0/0.925932	1/0.005476	2/0.068592
G	T	0	0	1	0	0/0.930797	0/0.930797	1/0.004341	2/0.064862
F	S	0	0	1	0	0/0.897672	0/0.897672	1/0.005611	2/0.096717
K	S	0	0	1	0	0/0.847387	0/0.847387	1/0.010114	2/0.142499
K	A	0	0	1	0	0/0.829465	0/0.829465	1/0.018412	2/0.152123
E	A	0	0	1	0	0/0.868320	0/0.868320	1/0.015273	2/0.116407
E	A	0	0	1	0	0/0.835457	0/0.835457	1/0.013704	2/0.150839
L	R	0	0	1	0	0/0.810150	0/0.810150	1/0.024309	2/0.165542
F	R	0	0	1	0	0/0.812291	0/0.812291	1/0.019060	2/0.168649
P	A	0	0	1	0	0/0.820216	0/0.820216	1/0.017155	2/0.162630
E	A	0	0	1	0	0/0.837200	0/0.837200	1/0.011489	2/0.151311
V	R	0	0	1	0	0/0.862312	0/0.862312	1/0.013910	2/0.123778
Q	S	0	0	1	0	0/0.885020	0/0.885020	1/0.005567	2/0.109413
I	S	0	0	1	0	0/0.879490	0/0.879490	1/0.007792	2/0.112718
M	S	0	0	1	0	0/0.890218	0/0.890218	1/0.006305	2/0.103477
D	S	0	0	1	0	0/0.892989	0/0.892989	1/0.008543	2/0.098468
V	A	0	0	1	0	0/0.867108	0/0.867108	1/0.009946	2/0.122945
K	A	0	0	1	0	0/0.804495	0/0.804495	1/0.018488	2/0.177017
E	A	0	0	1	0	0/0.750947	0/0.750947	1/0.028153	2/0.220900
Y	A	0	0	1	0	0/0.773971	0/0.773971	1/0.019864	2/0.206165
L	A	0	0	1	0	0/0.757237	0/0.757237	1/0.023681	2/0.219082
K	A	0	1	0	0	0/0.521300	0/0.521300	1/0.066638	2/0.412061
N	A	0	1	0	2	0/0.509561	0/0.509561	1/0.073056	2/0.417384
A	A	0	1	0	2	0/0.515884	0/0.515884	1/0.077617	2/0.406498
L	A	0	0	0	2	0/0.494669	0/0.494669	1/0.061942	2/0.443389
E	R	0	1	0	2	2/0.558280	0/0.410461	1/0.031259	2/0.558280
S	A	0	1	0	2	2/0.599767	0/0.356903	1/0.043329	2/0.599767
D	A	0	1	0	2	2/0.532735	0/0.401884	1/0.065380	2/0.532735
L	A	0	1	0	2	2/0.687864	0/0.149568	1/0.162569	2/0.687864
Q	A	0	1	0	2	2/0.786420	0/0.003475	1/0.210105	2/0.786420
L	S	0	1	0	2	2/0.824827	0/0.004799	1/0.170374	2/0.824827
F	S	0	1	0	2	2/0.835478	0/0.005495	1/0.159027	2/0.835478
I	N	0	1	0	2	2/0.812658	0/0.006752	1/0.180590	2/0.812658
# 0.000000
M	N	0	0	0	1	2/0.693163	0/0.013692	1/0.293145	2/0.693163
K	N	0	0	0	1	2/0.748534	0/0.012477	1/0.238989	2/0.748534
K	A	0	0	0	1	2/0.788098	0/0.010876	1/0.201026	2/0.788098
V	S	0	0	0	1	2/0.733380	0/0.010349	1/0.256271	2/0.733380
F	S	0	0	0	1	2/0.646135	0/0.219352	1/0.134514	2/0.646135
Y	S	0	0	0	1	2/0.484574	0/0.368331	1/0.147095	2/0.484574
P	A	0	0	0	1	0/0.777004	0/0.777004	1/0.030720	2/0.192276
L	A	0	0	0	1	0/0.802650	0/0.802650	1/0.043547	2/0.153803
A	A	0	0	0	1	0/0.766080	0/0.766080	1/0.044521	2/0.189399
C	A	0	0	0	1	0/0.778014	0/0.778014	1/0.037864	2/0.184121
C	A	0	0	0	1	0/0.812499	0/0.812499	1/0.021994	2/0.165507
C	A	0	0	0	1	0/0.834286	0/0.834286	1/0.019157	2/0.146557
L	A	0	0	0	1	0/0.788412	0/0.788412	1/0.018594	2/0.192995
A	A	0	0	0	1	0/0.794493	0/0.794493	1/0.018525	2/0.186983
A	A	0	0	0	1	0/0.816976	0/0.816976	1/0.008768	2/0.174256
G	A	0	0	0	1	0/0.783717	0/0.783717	1/0.007792	2/0.208492
V	S	0	0	0	1	0/0.826769	0/0.826769	1/0.008106	2/0.165125
F	S	0	0	0	1	0/0.821477	0/0.821477	1/0.006608	2/0.171915
A	A	0	0	0	1	0/0.808388	0/0.808388	1/0.011260	2/0.180352
S	A	0	0	0	1	0/0.821481	0/0.821481	1/0.008734	2/0.169785
C	A	0	0	0	1	0/0.790341	0/0.790341	1/0.013100	2/0.196560
G	A	0	0	0	1	0/0.763089	0/0.763089	1/0.010801	2/0.226111
G	T	0	0	0	1	0/0.778531	0/0.778531	1/0.008202	2/0.213267
Q	A	0	0	0	2	0/0.767051	0/0.767051	1/0.006282	2/0.226666
K	A	0	0	0	2	0/0.767789	0/0.767789	1/0.003782	2/0.228428
K	A	0	0	0	2	0/0.729726	0/0.729726	1/0.004198	2/0.266076
A	A	0	0	0	2	2/0.698111	0/0.264920	1/0.036968	2/0.698111
N	A	0	0	0	2	2/0.803752	0/0.154179	1/0.042069	2/0.803752
A	A	0	0	0	2	2/0.809019	0/0.148784	1/0.042198	2/0.809019
Q	A	0	0	0	2	2/0.793530	0/0.172187	1/0.034283	2/0.793530
E	N	0.6	0	0	2	2/0.770157	0/0.187879	1/0.041964	2/0.770157
E	N	0.6	0	0	2	2/0.760469	0/0.210999	1/0.028532	2/0.760469
P	N	0.6	0	0	2	0/0.529626	0/0.529626	1/0.004612	2/0.465762
S	N	0	0.6	0	2	2/0.863181	0/0.133572	1/0.003247	2/0.863181
K	N	0	0.6	0	2	2/0.956132	0/0.032439	1/0.011429	2/0.956132
V	N	0	0.6	0	2	2/0.932712	0/0.052564	1/0.014724	2/0.932712
A	A	0	0.6	0	2	2/0.738911	0/0.054972	1/0.206117	2/0.738911
L	A	0	0	0	2	2/0.790494	0/0.044889	1/0.164617	2/0.790494
S	A	0	0	0	2	2/0.753594	0/0.040031	1/0.206374	2/0.753594
Y	A	0	0	0	2	2/0.627766	0/0.046397	1/0.325837	2/0.627766
S	N	0	1	0	2	2/0.702511	0/0.175091	1/0.122398	2/0.702511
K	N	0	1	0	2	2/0.481769	0/0.469480	1/0.048751	2/0.481769
S	N	0	1	0	2	0/0.507535	0/0.507535	1/0.038069	2/0.454396
L	N	0	1	0	0	2/0.557570	0/0.381411	1/0.061020	2/0.557570
K	N	0	1	0	0	2/0.752519	0/0.094742	1/0.152739	2/0.752519
A	R	0	1	0	0	2/0.752077	0/0.070818	1/0.177105	2/0.752077
P	R	0	1	0	0	2/0.764362	0/0.076170	1/0.159468	2/0.764362
E	A	0	1	0	0	2/0.754229	0/0.056340	1/0.189431	2/0.754229
T	A	0	1	0	0	2/0.797410	0/0.108605	1/0.093985	2/0.797410
D	R	0	1	0	0	2/0.666168	0/0.301723	1/0.032108	2/0.666168
S	A	0	1	0	0	2/0.645669	0/0.323248	1/0.031083	2/0.645669
L	R	0	1	0	0	2/0.609318	0/0.368638	1/0.022044	2/0.609318
N	A	0	1	0	0	2/0.576068	0/0.406876	1/0.017055	2/0.576068
L	S	0	1	0	0	2/0.514157	0/0.453894	1/0.031949	2/0.514157
P	R	0	1	0	0	0/0.568099	0/0.568099	1/0.019518	2/0.412383
V	A	0	1	0	0	0/0.708932	0/0.708932	1/0.014997	2/0.276071
D	A	0	0.4	0.6	0	0/0.765470	0/0.765470	1/0.006871	2/0.227660
E	A	0	0	1	0	0/0.799192	0/0.799192	1/0.005285	2/0.195524
N	K	0	0	1	0	0/0.758082	0/0.758082	1/0.004168	2/0.237750
G	T	0	0	0.6	0	0/0.816939	0/0.816939	1/0.002600	2/0.180461
Y	R	0	0	1	0	0/0.852220	0/0.852220	1/0.004608	2/0.143172
I	S	0	0	1	0	0/0.923707	0/0.923707	1/0.007182	2/0.069112
T	R	0	0	1	0	0/0.927905	0/0.927905	1/0.009527	2/0.062568
I	A	0	0	1	0	0/0.928364	0/0.928364	1/0.003954	2/0.067683
F	S	0	0	1	0	0/0.891945	0/0.891945	1/0.006821	2/0.101234
D	A	0	0	1	0	0/0.913462	0/0.913462	1/0.003717	2/0.082821
G	T	0	0	1	0	0/0.929722	0/0.929722	1/0.003529	2/0.066750
E	A	0	0	1	0	0/0.919786	0/0.919786	1/0.003286	2/0.076928
T	S	0	0	1	0	0/0.939519	0/0.939519	1/0.002307	2/0.058174
F	S	0	0	1	0	0/0.939321	0/0.939321	1/0.002811	2/0.057868
N	R	0	0	1	0	0/0.950940	0/0.950940	1/0.003674	2/0.045387
G	T	0	0	1	0	0/0.933082	0/0.933082	1/0.006759	2/0.060159
W	S	0	0	1	0	0/0.930939	0/0.930939	1/0.009191	2/0.059870
R	S	0	0	1	0	0/0.917035	0/0.917035	1/0.009091	2/0.073874
G	R	0	0	1	0	0/0.932093	0/0.932093	1/0.013903	2/0.054004
Y	R	0	0	1	0	0/0.921631	0/0.921631	1/0.014258	2/0.064111
G	T	0	0	1	0	0/0.891804	0/0.891804	1/0.015375	2/0.092821
K	S	0	0	1	0	0/0.823617	0/0.823617	1/0.019543	2/0.156840
D	A	0	0	1	0	0/0.826583	0/0.826583	1/0.016015	2/0.157402
R	S	0	0	1	0	0/0.829426	0/0.829426	1/0.015181	2/0.155394
V	R	0	0	1	0	0/0.893694	0/0.893694	1/0.010724	2/0.095582
P	R	0	0	1	0	0/0.859507	0/0.859507	1/0.009603	2/0.130890
T	S	0	0	1	0	0/0.873478	0/0.873478	1/0.005597	2/0.120924
K	S	0	0	1	0	0/0.863912	0/0.863912	1/0.007113	2/0.128975
W	R	0	0	1	0	0/0.887378	0/0.887378	1/0.009585	2/0.103037
T	S	0	0	1	0	0/0.895190	0/0.895190	1/0.007914	2/0.096896
I	S	0	0	1	0	0/0.931062	0/0.931062	1/0.004347	2/0.064591
E	S	0	0	1	0	0/0.917688	0/0.917688	1/0.008190	2/0.074122
D	T	0	0	1	0	0/0.917825	0/0.917825	1/0.010410	2/0.071765
G	T	0	0	1	0	0/0.911285	0/0.911285	1/0.010879	2/0.077836
C	S	0	0	1	0	0/0.909907	0/0.909907	1/0.009631	2/0.080462
I	R	0	0	1	0	0/0.916458	0/0.916458	1/0.011295	2/0.072248
K	S	0	0	1	0	0/0.908472	0/0.908472	1/0.009944	2/0.081585
F	R	0	0	1	0	0/0.904896	0/0.904896	1/0.012693	2/0.082411
N	S	0	0	1	0	0/0.914281	0/0.914281	1/0.009188	2/0.076531
G	G	0	0	1	0	0/0.949211	0/0.949211	1/0.006125	2/0.044664
S	R	0	0	1	0	0/0.939008	0/0.939008	1/0.009107	2/0.051885
G	T	0	0	1	0	0/0.942194	0/0.942194	1/0.004991	2/0.052815
G	T	0	0	0.6	0	0/0.926933	0/0.926933	1/0.006322	2/0.066745
G	A	0	0	0.6	0	0/0.898104	0/0.898104	1/0.009985	2/0.091911
E	A	0	0	1	0	0/0.920719	0/0.920719	1/0.005029	2/0.074252
A	A	0	0	1	0	0/0.957153	0/0.957153	1/0.004949	2/0.037898
Q	A	0	0	1	0	0/0.963312	0/0.963312	1/0.003129	2/0.033559
D	S	0	0	1	0	0/0.949663	0/0.949663	1/0.003535	2/0.046802
G	A	0	0	1	0	0/0.926044	0/0.926044	1/0.009604	2/0.064352
D	K	0	0	0.4	0	0/0.896529	0/0.896529	1/0.019342	2/0.084129
G	T	0	0	0.4	0	0/0.880881	0/0.880881	1/0.022344	2/0.096775
G	G	0	0	1	0	0/0.878024	0/0.878024	1/0.031886	2/0.090090
D	R	0	0	1	0	0/0.925999	0/0.925999	1/0.013938	2/0.060063
L	S	0	0	1	0	0/0.876142	0/0.876142	1/0.025775	2/0.098083
I	S	0	0	1	0	0/0.862710	0/0.862710	1/0.016967	2/0.120323
F	R	0	0	1	0	0/0.868876	0/0.868876	1/0.019861	2/0.111262
A	A	0	0	1	0	0/0.858493	0/0.858493	1/0.016097	2/0.125410
H	S	0	0	1	0	0/0.886187	0/0.886187	1/0.006649	2/0.107164
K	S	0	0	1	0	0/0.908455	0/0.908455	1/0.004220	2/0.087324
F	S	0	0	1	0	0/0.893597	0/0.893597	1/0.004272	2/0.102131
K	S	0	0	1	0	0/0.870014	0/0.870014	1/0.008834	2/0.121152
N	S	0	0	1	0	0/0.863919	0/0.863919	1/0.011424	2/0.124657
F	S	0	0	1	0	0/0.822344	0/0.822344	1/0.021834	2/0.155822
E	S	0	0	1	0	0/0.814137	0/0.814137	1/0.017618	2/0.168245
L	S	0	0	1	0	0/0.858851	0/0.858851	1/0.022358	2/0.118791
E	S	0	0	1	0	0/0.852280	0/0.852280	1/0.019149	2/0.128571
L	S	0	0	1	0	0/0.866600	0/0.866600	1/0.014348	2/0.119053
E	S	0	0	1	0	0/0.862538	0/0.862538	1/0.015131	2/0.122331
W	S	0	0	1	0	0/0.846652	0/0.846652	1/0.015537	2/0.137811
K	S	0	0	1	0	0/0.860163	0/0.860163	1/0.013298	2/0.126539
V	S	0	0	1	0	0/0.874954	0/0.874954	1/0.010921	2/0.114125
A	S	0	0	1	0	0/0.890823	0/0.890823	1/0.006764	2/0.102414
K	R	0	0	1	0	0/0.901440	0/0.901440	1/0.005593	2/0.092967
G	T	0	0	1	0	0/0.886995	0/0.886995	1/0.004943	2/0.108061
S	R	0	0	1	0	0/0.898084	0/0.898084	1/0.005933	2/0.095984
N	S	0	0	1	0	0/0.879710	0/0.879710	1/0.007365	2/0.112925
S	S	0	0	1	0	0/0.893529	0/0.893529	1/0.012776	2/0.093695
G	S	0	0	1	0	0/0.883177	0/0.883177	1/0.016698	2/0.100125
I	S	0	0	1	0	0/0.890605	0/0.890605	1/0.017043	2/0.092352
L	S	0	0	1	0	0/0.890078	0/0.890078	1/0.020647	2/0.089275
Y	S	0	0	1	0	0/0.863144	0/0.863144	1/0.032134	2/0.104722
L	S	0	0	1	0	0/0.809841	0/0.809841	1/0.041116	2/0.149044
A	R	0	0	0.4	0	0/0.767632	0/0.767632	1/0.036801	2/0.195567
Q	R	0	0	0.4	0	0/0.773602	0/0.773602	1/0.037280	2/0.189119
E	R	0	0	0.4	0	0/0.769757	0/0.769757	1/0.035973	2/0.194270
V	S	0	0	1	0	0/0.852052	0/0.852052	1/0.019955	2/0.127993
T	R	0	0	1	0	0/0.850126	0/0.850126	1/0.022673	2/0.127201
S	A	0	0	1	0	0/0.907911	0/0.907911	1/0.010377	2/0.081712
K	A	0	0	1	0	0/0.912123	0/0.912123	1/0.009071	2/0.078806
D	S	0	0	0.6	0	0/0.938671	0/0.938671	1/0.004435	2/0.056894
K	R	0	0	0.6	0	0/0.949617	0/0.949617	1/0.004503	2/0.045880
D	A	0	0	0.6	0	0/0.929109	0/0.929109	1/0.003443	2/0.067449
G	T	0	0	0.6	0	0/0.925461	0/0.925461	1/0.007518	2/0.067021
N	U	0	0	0.6	0	0/0.882620	0/0.882620	1/0.010373	2/0.107006
D	A	0	0	0.6	0	0/0.899547	0/0.899547	1/0.012328	2/0.088125
V	S	0	0	0.6	0	0/0.928899	0/0.928899	1/0.009277	2/0.061824
L	S	0	0	0.6	0	0/0.927983	0/0.927983	1/0.014139	2/0.057878
E	S	0	0	0	0	0/0.905441	0/0.905441	1/0.024930	2/0.069628
P	R	0	0	0.4	0	0/0.918852	0/0.918852	1/0.020054	2/0.061094
I	A	0	0	0.4	0	0/0.901115	0/0.901115	1/0.014499	2/0.084386
Y	K	0	0	0.4	0	0/0.887530	0/0.887530	1/0.018406	2/0.094064
I	A	0	0	0.4	0	0/0.852573	0/0.852573	1/0.018848	2/0.128578
S	K	0	0	0.4	0	0/0.809729	0/0.809729	1/0.066561	2/0.123710
A	S	0	0	1	0	0/0.829528	0/0.829528	1/0.029431	2/0.141042
P	R	0	0	1	0	0/0.814309	0/0.814309	1/0.036587	2/0.149104
E	S	0	0	1	0	0/0.786989	0/0.786989	1/0.022247	2/0.190763
Y	R	0	0	1	0	0/0.776914	0/0.776914	1/0.038857	2/0.184229
Q	R	0	0	1	0	0/0.845956	0/0.845956	1/0.016960	2/0.137083
I	S	0	0	1	0	0/0.858777	0/0.858777	1/0.013171	2/0.128052
L	S	0	0	1	0	0/0.894340	0/0.894340	1/0.007462	2/0.098197
D	S	0	0	1	0	0/0.869924	0/0.869924	1/0.010329	2/0.119747
N	A	0	0	1	0	0/0.900154	0/0.900154	1/0.005235	2/0.094611
A	A	0	0	1	0	0/0.912326	0/0.912326	1/0.005138	2/0.082536
N	K	0	0	1	0	0/0.919161	0/0.919161	1/0.003952	2/0.076888
H	R	0	0	1	0	0/0.916617	0/0.916617	1/0.005746	2/0.077636
P	A	0	0	1	0	0/0.912979	0/0.912979	1/0.008291	2/0.078730
D	A	0	0	1	0	0/0.919875	0/0.919875	1/0.011050	2/0.069074
A	A	0	0	1	0	0/0.921599	0/0.921599	1/0.011767	2/0.066634
K	K	0	0	1	0	0/0.901228	0/0.901228	1/0.016501	2/0.082271
L	R	0	0	1	0	0/0.920274	0/0.920274	1/0.006760	2/0.072966
G	R	0	0	1	0	0/0.932649	0/0.932649	1/0.005635	2/0.061716
K	A	0	0	1	0	0/0.941455	0/0.941455	1/0.005827	2/0.052718
D	T	0	0	1	0	0/0.933189	0/0.933189	1/0.008645	2/0.058166
N	A	0	0	1	0	0/0.925511	0/0.925511	1/0.008764	2/0.065725
N	K	0	0	1	0	0/0.943098	0/0.943098	1/0.004318	2/0.052584
R	K	0	0	1	0	0/0.927642	0/0.927642	1/0.005296	2/0.067062
Q	R	0	0	1	0	0/0.919188	0/0.919188	1/0.009880	2/0.070932
S	R	0	0	1	0	0/0.913525	0/0.913525	1/0.012937	2/0.073537
A	A	0	0	1	0	0/0.893271	0/0.893271	1/0.026614	2/0.080116
S	R	0	0	1	0	0/0.905169	0/0.905169	1/0.014361	2/0.080470
L	S	0	0	1	0	0/0.868407	0/0.868407	1/0.016903	2/0.114690
Y	R	0	0	1	0	0/0.837571	0/0.837571	1/0.021131	2/0.141298
D	T	0	0	1	0	0/0.864922	0/0.864922	1/0.014580	2/0.120498
M	A	0	0	1	0	0/0.865949	0/0.865949	1/0.017368	2/0.116683
I	S	0	0	1	0	0/0.834188	0/0.834188	1/0.013036	2/0.152776
P	R	0	0	1	0	0/0.845606	0/0.845606	1/0.019332	2/0.135062
A	R	0	0	1	0	0/0.892959	0/0.892959	1/0.013807	2/0.093234
V	A	0	0	1	0	0/0.858627	0/0.858627	1/0.013721	2/0.127652
P	R	0	0	1	0	0/0.870724	0/0.870724	1/0.011478	2/0.117798
Q	U	0	0	1	0	0/0.843104	0/0.843104	1/0.026631	2/0.130265
N	U	0	0	1	0	0/0.875645	0/0.875645	1/0.023492	2/0.100862
S	R	0	0	1	0	0/0.904469	0/0.904469	1/0.019405	2/0.076126
K	R	0	0	1	0	0/0.837482	0/0.837482	1/0.051107	2/0.111411
P	R	0	0	1	0	0/0.884673	0/0.884673	1/0.044653	2/0.070675
F	R	0	0	1	0	0/0.903047	0/0.903047	1/0.022472	2/0.074481
G	T	0	0	1	0	0/0.897330	0/0.897330	1/0.013281	2/0.089389
E	S	0	0	1	0	0/0.909810	0/0.909810	1/0.006635	2/0.083554
W	R	0	0	1	0	0/0.890356	0/0.890356	1/0.010420	2/0.099223
N	S	0	0	1	0	0/0.895254	0/0.895254	1/0.005728	2/0.099018
K	S	0	0	1	0	0/0.895225	0/0.895225	1/0.006190	2/0.098585
A	S	0	0	1	0	0/0.859964	0/0.859964	1/0.007218	2/0.132819
K	S	0	0	1	0	0/0.875699	0/0.875699	1/0.010292	2/0.114009
I	S	0	0	1	0	0/0.829141	0/0.829141	1/0.009456	2/0.161403
M	S	0	0	1	0	0/0.863424	0/0.863424	1/0.010229	2/0.126347
V	S	0	0	1	0	0/0.868248	0/0.868248	1/0.005454	2/0.126298
Y	S	0	0	1	0	0/0.848056	0/0.848056	1/0.005850	2/0.146094
K	S	0	0	1	0	0/0.847749	0/0.847749	1/0.007690	2/0.144561
G	T	0	0	1	0	0/0.809619	0/0.809619	1/0.013976	2/0.176404
T	S	0	0	1	0	0/0.877775	0/0.877775	1/0.010454	2/0.111770
V	S	0	0	1	0	0/0.908253	0/0.908253	1/0.005017	2/0.086730
V	S	0	0	1	0	0/0.930520	0/0.930520	1/0.003776	2/0.065704
H	S	0	0	1	0	0/0.938679	0/0.938679	1/0.004483	2/0.056838
G	T	0	0	1	0	0/0.924153	0/0.924153	1/0.003537	2/0.072310
Q	A	0	0	1	0	0/0.942523	0/0.942523	1/0.004022	2/0.053454
N	T	0	0	1	0	0/0.945507	0/0.945507	1/0.004216	2/0.050277
D	T	0	0	1	0	0/0.940707	0/0.940707	1/0.006279	2/0.053014
E	S	0	0	1	0	0/0.923292	0/0.923292	1/0.009354	2/0.067354
N	A	0	0	1	0	0/0.911678	0/0.911678	1/0.012614	2/0.075708
V	K	0	0	1	0	0/0.892491	0/0.892491	1/0.022199	2/0.085310
L	S	0	0	1	0	0/0.884719	0/0.884719	1/0.019845	2/0.095436
E	S	0	0	1	0	0/0.913990	0/0.913990	1/0.014540	2/0.071469
Y	S	0	0	1	0	0/0.909875	0/0.909875	1/0.013570	2/0.076555
H	S	0	0	1	0	0/0.920123	0/0.920123	1/0.014264	2/0.065613
L	A	0	0	1	0	0/0.911095	0/0.911095	1/0.012049	2/0.076856
W	A	0	0	1	0	0/0.936986	0/0.936986	1/0.007146	2/0.055868
T	S	0	0	1	0	0/0.940073	0/0.940073	1/0.004018	2/0.055910
K	A	0	0	1	0	0/0.955578	0/0.955578	1/0.002351	2/0.042071
Q	A	0	0	1	0	0/0.958540	0/0.958540	1/0.001651	2/0.039809
W	A	0	0	1	0	0/0.953584	0/0.953584	1/0.002377	2/0.044039
T	A	0	0	1	0	0/0.934315	0/0.934315	1/0.003169	2/0.062516
D	A	0	0	1	0	0/0.938591	0/0.938591	1/0.002344	2/0.059065
M	A	0	0	1	0	0/0.933876	0/0.933876	1/0.003195	2/0.062929
L	A	0	0	1	0	0/0.932452	0/0.932452	1/0.002214	2/0.065334
Q	A	0	0	1	0	0/0.922239	0/0.922239	1/0.002675	2/0.075086
A	A	0	0	1	0	0/0.907907	0/0.907907	1/0.005351	2/0.086742
S	R	0	0	1	0	0/0.884978	0/0.884978	1/0.006436	2/0.108585
K	A	0	0	1	0	0/0.913939	0/0.913939	1/0.008026	2/0.078034
F	A	0	0	1	0	0/0.889275	0/0.889275	1/0.007689	2/0.103036
S	A	0	0	1	0	0/0.935698	0/0.935698	1/0.006290	2/0.058012
E	A	0	0	1	0	0/0.927856	0/0.927856	1/0.008460	2/0.063684
D	K	0	0	1	0	0/0.933637	0/0.933637	1/0.009841	2/0.056522
K	R	0	0	1	0	0/0.941777	0/0.941777	1/0.007208	2/0.051015
W	A	0	0	1	0	0/0.948874	0/0.948874	1/0.013226	2/0.037900
P	A	0	0	0.8	0	0/0.935634	0/0.935634	1/0.024513	2/0.039854
L	A	0	0	0.8	0	0/0.926546	0/0.926546	1/0.037363	2/0.036090
A	A	0	0	0.8	0	0/0.924063	0/0.924063	1/0.045549	2/0.030388
F	A	0	0	0.4	0	0/0.954393	0/0.954393	1/0.023939	2/0.021668
E	A	0	0	0.4	0	0/0.911154	0/0.911154	1/0.048478	2/0.040368
L	A	0	0	0.4	0	0/0.922897	0/0.922897	1/0.034168	2/0.042935
L	A	0	0	0.4	0	0/0.909207	0/0.909207	1/0.037368	2/0.053425
N	A	0	0	0.4	0	0/0.932658	0/0.932658	1/0.014736	2/0.052607
N	K	0	0	1	0	0/0.943193	0/0.943193	1/0.020590	2/0.036217
C	R	0	0	1	0	0/0.951018	0/0.951018	1/0.016502	2/0.032480
G	T	0	0	1	0	0/0.950328	0/0.950328	1/0.010602	2/0.039069
G	S	0	0	0.6	0	0/0.930689	0/0.930689	1/0.009791	2/0.059521
E	K	0	0	0.6	0	0/0.924899	0/0.924899	1/0.009044	2/0.066057
N	T	0	0	1	0	0/0.934926	0/0.934926	1/0.006653	2/0.058421
H	S	0	0	1	0	0/0.932193	0/0.932193	1/0.005705	2/0.062102
E	S	0	0	1	0	0/0.933234	0/0.933234	1/0.003505	2/0.063261
G	S	0	0	1	0	0/0.929129	0/0.929129	1/0.006657	2/0.064214
F	S	0	0	1	0	0/0.910712	0/0.910712	1/0.011380	2/0.077908
I	S	0	0	1	0	0/0.876694	0/0.876694	1/0.015109	2/0.108197
G	S	0	0	1	0	0/0.862324	0/0.862324	1/0.015686	2/0.121990
L	S	0	0	1	0	0/0.887187	0/0.887187	1/0.011363	2/0.101450
Q	R	0	0	1	0	0/0.877278	0/0.877278	1/0.011004	2/0.111718
D	R	0	0	1	0	0/0.881254	0/0.881254	1/0.019826	2/0.098920
H	K	0	0	1	0	0/0.836823	0/0.836823	1/0.016940	2/0.146237
G	G	0	0	1	0	0/0.867031	0/0.867031	1/0.022331	2/0.110638
D	S	0	0	1	0	0/0.852930	0/0.852930	1/0.030862	2/0.116208
D	R	0	0	1	0	0/0.844520	0/0.844520	1/0.039026	2/0.116454
V	S	0	0.4	0.6	0	0/0.821019	0/0.821019	1/0.040938	2/0.138043
W	S	0	1	0	2	0/0.682632	0/0.682632	1/0.034701	2/0.282668
F	S	0	1	0	2	0/0.566182	0/0.566182	1/0.027768	2/0.406050
R	S	0	1	0	2	2/0.495613	0/0.461052	1/0.043335	2/0.495613
N	T	0	1	0	2	2/0.523805	0/0.451431	1/0.024764	2/0.523805
I	S	0	1	0	2	2/0.528174	0/0.440904	1/0.030923	2/0.528174
R	S	0	1	0	2	2/0.616273	0/0.348008	1/0.035720	2/0.616273
V	S	0	1	0	2	2/0.719309	0/0.114709	1/0.165982	2/0.719309
K	S	0	1	0	2	2/0.772942	0/0.003823	1/0.223234	2/0.772942
V	S	0	1	0	2	2/0.829488	0/0.004019	1/0.166493	2/0.829488
L	R	0	1	0	2	2/0.757823	0/0.004322	1/0.237855	2/0.757823
D	N	0	0	0	2	2/0.725187	0/0.006157	1/0.268656	2/0.725187
# 0.000000
S	N	0	0.1	0	2	2/0.880318	0/0.002590	1/0.117092	2/0.880318
N	N	0	0.2	0	2	2/0.908621	0/0.003725	1/0.087654	2/0.908621
A	N	0	0.2	0	2	2/0.953983	0/0.002386	1/0.043631	2/0.953983
E	N	0	0.4	0	2	2/0.903826	0/0.007976	1/0.088198	2/0.903826
R	S	0	0.4	0	2	2/0.810080	0/0.156461	1/0.033459	2/0.810080
R	S	0	0.4	0.1	2	2/0.897682	0/0.089662	1/0.012655	2/0.897682
L	S	0	0.4	0.3	2	2/0.908015	0/0.076691	1/0.015294	2/0.908015
C	S	0	0.6	0.4	2	2/0.911501	0/0.080623	1/0.007876	2/0.911501
A	S	0	0.6	0.4	2	2/0.758966	0/0.238100	1/0.002934	2/0.758966
I	S	0	0.4	0.6	2	2/0.643030	0/0.351667	1/0.005303	2/0.643030
L	S	0	0.3	0.7	2	0/0.569886	0/0.569886	1/0.003079	2/0.427035
A	S	0	0.2	0.8	2	0/0.737520	0/0.737520	1/0.004088	2/0.258392
A	S	0	0.2	0.8	0	0/0.745562	0/0.745562	1/0.003280	2/0.251159
D	S	0	0	1	0	0/0.814160	0/0.814160	1/0.003895	2/0.181945
M	R	0	0	1	0	0/0.823004	0/0.823004	1/0.004017	2/0.172979
A	A	0	0	1	0	0/0.821969	0/0.821969	1/0.010259	2/0.167771
G	T	0	0	1	0	0/0.842092	0/0.842092	1/0.012326	2/0.145582
Y	A	0	0	1	0	0/0.905063	0/0.905063	1/0.009021	2/0.085916
S	A	0	0	1	0	0/0.892870	0/0.892870	1/0.017256	2/0.089874
R	A	0	0	1	0	0/0.920280	0/0.920280	1/0.011873	2/0.067846
L	A	0	0	1	0	0/0.912629	0/0.912629	1/0.012839	2/0.074532
M	A	0	0	1	0	0/0.902722	0/0.902722	1/0.008687	2/0.088592
E	A	0	0	1	0	0/0.899898	0/0.899898	1/0.005032	2/0.095070
R	A	0	0	1	0	0/0.892443	0/0.892443	1/0.005740	2/0.101817
N	R	0	0	1	0	0/0.885078	0/0.885078	1/0.006160	2/0.108761
E	A	0	0	1	0	0/0.846749	0/0.846749	1/0.010659	2/0.142592
T	A	0	0	0.8	0	0/0.890033	0/0.890033	1/0.007237	2/0.102729
D	A	0	0	1	0	0/0.918442	0/0.918442	1/0.004620	2/0.076938
V	A	0	0	1	0	0/0.946949	0/0.946949	1/0.000748	2/0.052302
L	A	0	0	1	0	0/0.945611	0/0.945611	1/0.000299	2/0.054090
N	A	0	0	1	0	0/0.929513	0/0.929513	1/0.002888	2/0.067599
R	A	0	0	1	0	0/0.930385	0/0.930385	1/0.000577	2/0.069038
Q	A	0	0	0.9	0	0/0.938583	0/0.938583	1/0.000267	2/0.061149
K	A	0	0	0.9	0	0/0.945571	0/0.945571	1/0.000114	2/0.054315
L	A	0	0	0.8	0	0/0.909032	0/0.909032	1/0.000295	2/0.090673
Y	A	0	0	0.9	0	0/0.909679	0/0.909679	1/0.000504	2/0.089816
R	A	0	0	0.9	0	0/0.933303	0/0.933303	1/0.000170	2/0.066528
R	A	0	0	0.9	0	0/0.933502	0/0.933502	1/0.000334	2/0.066163
E	A	0	0	1	0	0/0.908123	0/0.908123	1/0.002315	2/0.089561
L	A	0	0	1	0	0/0.921411	0/0.921411	1/0.000208	2/0.078380
I	A	0	0	1	0	0/0.911458	0/0.911458	1/0.000456	2/0.088087
D	A	0	0	1	0	0/0.925782	0/0.925782	1/0.000135	2/0.074084
P	R	0	0	0.8	0	0/0.919172	0/0.919172	1/0.000563	2/0.080265
A	A	0	0	1	0	0/0.939501	0/0.939501	1/0.000146	2/0.060354
I	A	0	0	1	0	0/0.908188	0/0.908188	1/0.000801	2/0.091011
A	A	0	0	0.9	0	0/0.932276	0/0.932276	1/0.000121	2/0.067603
Q	A	0	0	0.9	0	0/0.919868	0/0.919868	1/0.000707	2/0.079425
A	A	0	0	0.9	0	0/0.912387	0/0.912387	1/0.000291	2/0.087322
G	T	0	0	0.8	0	0/0.890412	0/0.890412	1/0.000197	2/0.109391
G	R	0	0	0.9	0	0/0.909216	0/0.909216	1/0.000085	2/0.090698
Q	S	0	0	1	0	0/0.921093	0/0.921093	1/0.000130	2/0.078777
I	R	0	0	1	0	0/0.907431	0/0.907431	1/0.000279	2/0.092290
V	S	0	0	1	0	0/0.910881	0/0.910881	1/0.002639	2/0.086480
K	S	0	0	1	0	0/0.895519	0/0.895519	1/0.001272	2/0.103209
T	S	0	0	1	0	0/0.880646	0/0.880646	1/0.005951	2/0.113403
T	S	0	0	1	0	0/0.903320	0/0.903320	1/0.004406	2/0.092274
G	G	0	0	1	0	0/0.911739	0/0.911739	1/0.005249	2/0.083011
D	K	0	0	1	0	0/0.916973	0/0.916973	1/0.004306	2/0.078722
G	S	0	0	1	0	0/0.923165	0/0.923165	1/0.003981	2/0.072853
M	S	0	0	1	0	0/0.933419	0/0.933419	1/0.006072	2/0.060510
L	S	0	0	1	0	0/0.935986	0/0.935986	1/0.011637	2/0.052377
A	S	0	0	1	0	0/0.924876	0/0.924876	1/0.006041	2/0.069083
R	S	0	0	1	0	0/0.929422	0/0.929422	1/0.003435	2/0.067143
F	S	0	0	1	0	0/0.906930	0/0.906930	1/0.005710	2/0.087360
D	K	0	0	1	0	0/0.926577	0/0.926577	1/0.003073	2/0.070350
T	S	0	0	1	0	0/0.927322	0/0.927322	1/0.001580	2/0.071098
A	A	0	0	1	0	0/0.918046	0/0.918046	1/0.002529	2/0.079425
Q	A	0	0	1	0	0/0.920700	0/0.920700	1/0.002593	2/0.076708
A	A	0	0	1	0	0/0.933751	0/0.933751	1/0.005489	2/0.060760
A	A	0	0	1	0	0/0.932349	0/0.932349	1/0.003378	2/0.064272
L	A	0	0	1	0	0/0.921825	0/0.921825	1/0.008486	2/0.069689
R	A	0	0	1	0	0/0.908653	0/0.908653	1/0.010424	2/0.080923
C	A	0	0	1	0	0/0.905494	0/0.905494	1/0.014096	2/0.080410
A	A	0	0	1	0	0/0.912690	0/0.912690	1/0.010562	2/0.076748
L	A	0	0	1	0	0/0.908167	0/0.908167	1/0.008598	2/0.083235
E	A	0	0	1	0	0/0.902941	0/0.902941	1/0.004718	2/0.092341
I	A	0	0	1	0	0/0.903919	0/0.903919	1/0.004144	2/0.091937
Q	A	0	0	1	0	0/0.897303	0/0.897303	1/0.004169	2/0.098528
Q	A	0	0	1	0	0/0.900412	0/0.900412	1/0.004243	2/0.095345
A	A	0	0	1	0	0/0.926520	0/0.926520	1/0.000594	2/0.072886
M	A	0	0	1	0	0/0.883025	0/0.883025	1/0.002189	2/0.114786
Q	A	0	0	1	0	0/0.903099	0/0.903099	1/0.000404	2/0.096497
Q	A	0	0	1	0	0/0.886860	0/0.886860	1/0.002141	2/0.110999
R	A	0	0	0.9	0	0/0.889270	0/0.889270	1/0.002310	2/0.108420
E	R	0	0	1	0	0/0.858587	0/0.858587	1/0.001582	2/0.139831
E	A	0	0	0.9	0	0/0.882654	0/0.882654	1/0.001456	2/0.115890
D	A	0	0	0.8	0	0/0.886885	0/0.886885	1/0.002096	2/0.111019
T	S	0	0	0.7	0	0/0.845714	0/0.845714	1/0.001318	2/0.152968
P	R	0	0	0.6	0	0/0.816857	0/0.816857	1/0.014146	2/0.168997
R	R	0	0	0.6	0	0/0.861340	0/0.861340	1/0.000231	2/0.138429
K	A	0	0	0.8	0	0/0.837986	0/0.837986	1/0.001517	2/0.160497
E	R	0	0	0.8	0	0/0.793657	0/0.793657	1/0.002021	2/0.204322
R	S	0	0	0.8	0	0/0.824794	0/0.824794	1/0.009544	2/0.165662
I	S	0	0	0.9	0	0/0.869220	0/0.869220	1/0.005318	2/0.125462
Q	S	0	0	0.9	0	0/0.899692	0/0.899692	1/0.004861	2/0.095447
Y	S	0	0	1	0	0/0.890513	0/0.890513	1/0.004679	2/0.104807
R	S	0	0	1	0	0/0.896208	0/0.896208	1/0.001876	2/0.101917
I	S	0	0	1	0	0/0.890073	0/0.890073	1/0.000418	2/0.109509
G	S	0	0	1	0	0/0.886654	0/0.886654	1/0.000924	2/0.112422
I	S	0	0	1	0	0/0.871557	0/0.871557	1/0.007574	2/0.120869
N	S	0	0	1	0	0/0.874714	0/0.874714	1/0.005390	2/0.119896
I	S	0	0	1	0	0/0.866191	0/0.866191	1/0.005010	2/0.128799
G	S	0	0	1	0	0/0.849999	0/0.849999	1/0.009911	2/0.140089
D	R	0	0	1	0	0/0.850847	0/0.850847	1/0.012477	2/0.136676
I	S	0	0	1	0	0/0.848145	0/0.848145	1/0.018803	2/0.133052
V	S	0	0	1	0	0/0.868980	0/0.868980	1/0.013163	2/0.117857
L	S	0	0	1	0	0/0.863820	0/0.863820	1/0.017215	2/0.118966
E	S	0	0	1	0	0/0.839671	0/0.839671	1/0.019794	2/0.140535
D	R	0	0	1	0	0/0.876242	0/0.876242	1/0.015782	2/0.107976
G	T	0	0	1	0	0/0.894579	0/0.894579	1/0.013886	2/0.091535
D	R	0	0	1	0	0/0.911125	0/0.911125	1/0.012209	2/0.076666
I	S	0	0	1	0	0/0.924181	0/0.924181	1/0.005339	2/0.070480
F	S	0	0	1	0	0/0.926420	0/0.926420	1/0.005609	2/0.067970
G	S	0	0	1	0	0/0.934278	0/0.934278	1/0.003579	2/0.062143
D	A	0	0	1	0	0/0.911344	0/0.911344	1/0.003477	2/0.085179
A	A	0	0	1	0	0/0.926518	0/0.926518	1/0.001557	2/0.071925
V	A	0	0	1	0	0/0.925701	0/0.925701	1/0.001364	2/0.072935
N	A	0	0	1	0	0/0.920987	0/0.920987	1/0.002463	2/0.076550
V	A	0	0	1	0	0/0.911785	0/0.911785	1/0.004712	2/0.083502
A	A	0	0	1	0	0/0.910317	0/0.910317	1/0.006376	2/0.083307
A	A	0	0	1	0	0/0.920457	0/0.920457	1/0.005661	2/0.073881
R	A	0	0	1	0	0/0.909882	0/0.909882	1/0.005538	2/0.084580
L	A	0	0	1	0	0/0.886358	0/0.886358	1/0.007672	2/0.105970
E	A	0	0	1	0	0/0.843061	0/0.843061	1/0.010933	2/0.146006
A	A	0	0	1	0	0/0.828054	0/0.828054	1/0.011953	2/0.159993
I	A	0	0	1	0	0/0.829944	0/0.829944	1/0.012397	2/0.157659
S	R	0	0	1	0	0/0.857020	0/0.857020	1/0.007892	2/0.135089
E	R	0	0	1	0	0/0.842680	0/0.842680	1/0.009376	2/0.147945
P	R	0	0	1	0	0/0.880749	0/0.880749	1/0.012468	2/0.106783
G	T	0	0	1	0	0/0.874377	0/0.874377	1/0.011653	2/0.113970
A	R	0	0	1	0	0/0.867165	0/0.867165	1/0.022568	2/0.110267
I	S	0	0	1	0	0/0.897369	0/0.897369	1/0.012765	2/0.089866
C	S	0	0	1	0	0/0.914187	0/0.914187	1/0.010043	2/0.075770
V	S	0	0	1	0	0/0.926975	0/0.926975	1/0.005850	2/0.067175
S	R	0	0	1	0	0/0.890176	0/0.890176	1/0.012207	2/0.097616
D	A	0	0	1	0	0/0.898551	0/0.898551	1/0.008215	2/0.093234
I	A	0	0	1	0	0/0.905713	0/0.905713	1/0.007383	2/0.086904
V	A	0	0	1	0	0/0.900283	0/0.900283	1/0.004832	2/0.094885
H	A	0	0	1	0	0/0.891957	0/0.891957	1/0.004435	2/0.103608
Q	A	0	0	1	0	0/0.915184	0/0.915184	1/0.003052	2/0.081764
I	A	0	0	1	0	0/0.921543	0/0.921543	1/0.002586	2/0.075871
T	A	0	0	1	0	0/0.907372	0/0.907372	1/0.004186	2/0.088442
Q	A	0	0	1	0	0/0.938881	0/0.938881	1/0.000545	2/0.060574
D	A	0	0	1	0	0/0.915520	0/0.915520	1/0.000444	2/0.084036
R	A	0	0	1	0	0/0.885971	0/0.885971	1/0.001512	2/0.112517
V	R	0	0	0.8	0	0/0.877907	0/0.877907	1/0.003456	2/0.118638
S	A	0	0	0.9	0	0/0.896015	0/0.896015	1/0.003655	2/0.100330
E	S	0	0	0.9	0	0/0.927173	0/0.927173	1/0.000502	2/0.072325
P	R	0	0	1	0	0/0.936037	0/0.936037	1/0.000203	2/0.063760
F	S	0	0	0.8	0	0/0.904991	0/0.904991	1/0.001161	2/0.093848
T	S	0	0	0.8	0	0/0.898671	0/0.898671	1/0.000275	2/0.101054
D	R	0	0	0.9	0	0/0.910310	0/0.910310	1/0.000671	2/0.089019
L	A	0	0	0.9	0	0/0.933230	0/0.933230	1/0.000884	2/0.065885
G	S	0	0	1	0	0/0.931917	0/0.931917	1/0.000180	2/0.067902
L	A	0	0	1	0	0/0.911829	0/0.911829	1/0.000127	2/0.088044
Q	S	0	0	1	0	0/0.910484	0/0.910484	1/0.000015	2/0.089501
K	R	0	0	0.9	0	0/0.894135	0/0.894135	1/0.000117	2/0.105749
V	S	0	0	0.9	0	0/0.830457	0/0.830457	1/0.000656	2/0.168887
K	R	0	0	0.9	0	0/0.804996	0/0.804996	1/0.000699	2/0.194305
N	S	0	0	0.9	0	0/0.804762	0/0.804762	1/0.000683	2/0.194555
I	S	0	0	0.8	0	0/0.633943	0/0.633943	1/0.000320	2/0.365737
T	R	0	0.1	0.6	0	0/0.692750	0/0.692750	1/0.000496	2/0.306754
R	S	0	0.1	0.6	0	0/0.523604	0/0.523604	1/0.000571	2/0.475825
P	R	0	0.1	0.6	2	0/0.557587	0/0.557587	1/0.001052	2/0.441361
I	S	0	0.2	0.5	2	0/0.500573	0/0.500573	1/0.009575	2/0.489852
R	S	0	0.2	0.4	2	0/0.522632	0/0.522632	1/0.030611	2/0.446757
V	S	0	0.3	0.3	2	2/0.569374	0/0.397185	1/0.033441	2/0.569374
W	S	0	0.3	0.3	2	2/0.556465	0/0.407854	1/0.035681	2/0.556465
Q	S	0	0.1	0.2	2	2/0.590917	0/0.398586	1/0.010497	2/0.590917
W	S	0	0.1	0	2	2/0.606171	0/0.374459	1/0.019369	2/0.606171
V	S	0	0.1	0	2	2/0.528435	0/0.458157	1/0.013408	2/0.528435
P	A	0	0.1	0	2	2/0.582920	0/0.402821	1/0.014258	2/0.582920
D	A	0	0.1	0	2	2/0.546815	0/0.432174	1/0.021011	2/0.546815
A	A	0	0.1	0	2	2/0.601993	0/0.373979	1/0.024028	2/0.601993
D	A	0	0.1	0	2	2/0.671229	0/0.307401	1/0.021369	2/0.671229
R	A	0	0.1	0	2	2/0.604715	0/0.371807	1/0.023477	2/0.604715
D	A	0	0.1	0	2	2/0.552541	0/0.430380	1/0.017079	2/0.552541
Q	A	0	0.1	0	2	0/0.533794	0/0.533794	1/0.011427	2/0.454779
S	A	0	0.1	0	2	0/0.503274	0/0.503274	1/0.012789	2/0.483937
H	K	0	0	0	2	2/0.538935	0/0.447566	1/0.013499	2/0.538935
D	R	0	0	0	2	0/0.508075	0/0.508075	1/0.011192	2/0.480732
P	A	0	0	0	2	0/0.564257	0/0.564257	1/0.015322	2/0.420421
Q	R	0	0	0	2	2/0.697784	0/0.225284	1/0.076932	2/0.697784
P	R	0	0	0	1	2/0.618351	0/0.200752	1/0.180897	2/0.618351
S	A	0	0	0	1	2/0.698232	0/0.157185	1/0.144583	2/0.698232
H	A	0	0	0	1	2/0.793769	0/0.008948	1/0.197283	2/0.793769
V	N	0	0	0	1	2/0.792793	0/0.013017	1/0.194190	2/0.792793
Q	N	0	0	0	1	2/0.747097	0/0.015073	1/0.237830	2/0.747097
H	N	0	0	0	1	2/0.795589	0/0.021535	1/0.182876	2/0.795589
# 0.000000
I	N	0	0.1	0	2	2/0.873336	0/0.005342	1/0.121322	2/0.873336
S	R	0	0.1	0	2	2/0.787540	0/0.005982	1/0.206478	2/0.787540
P	A	0	0.2	0	2	2/0.769585	0/0.005493	1/0.224923	2/0.769585
N	A	0	0.2	0	2	2/0.821378	0/0.008599	1/0.170023	2/0.821378
V	A	0	0.1	0.1	2	2/0.519946	0/0.471824	1/0.008230	2/0.519946
L	A	0	0.1	0.1	2	0/0.604240	0/0.604240	1/0.002049	2/0.393711
N	A	0	0.1	0.1	2	0/0.505829	0/0.505829	1/0.001111	2/0.493060
N	A	0	0.1	0.1	2	0/0.534131	0/0.534131	1/0.001444	2/0.464425
M	A	0	0	0.2	2	0/0.644063	0/0.644063	1/0.001579	2/0.354359
K	A	0	0.1	0.2	2	0/0.611168	0/0.611168	1/0.001134	2/0.387698
S	A	0	0.1	0.2	2	2/0.733936	0/0.260893	1/0.005171	2/0.733936
Y	A	0	0.1	0.2	0	0/0.571190	0/0.571190	1/0.001581	2/0.427229
M	A	0	0.1	0.2	0	0/0.746852	0/0.746852	1/0.000508	2/0.252640
K	A	0	0.1	0.2	0	0/0.723529	0/0.723529	1/0.000313	2/0.276158
H	N	0	0.1	0.2	0	0/0.707276	0/0.707276	1/0.000258	2/0.292466
S	A	0	0.1	0.2	0	0/0.682040	0/0.682040	1/0.000688	2/0.317272
N	A	0	0.1	0.2	0	0/0.612169	0/0.612169	1/0.000749	2/0.387082
I	A	0	0.1	0.2	0	2/0.499766	0/0.498026	1/0.002208	2/0.499766
R	A	0	0.1	0.2	0	2/0.769047	0/0.216972	1/0.013980	2/0.769047
N	A	0	0.3	0	0	2/0.615465	0/0.381736	1/0.002799	2/0.615465
I	A	0	0.3	0	0	2/0.653854	0/0.342355	1/0.003791	2/0.653854
I	A	0	0.3	0	0	2/0.691135	0/0.306628	1/0.002238	2/0.691135
I	A	0	0.3	0	0	2/0.624245	0/0.372704	1/0.003051	2/0.624245
N	A	0	0.3	0	2	2/0.916110	0/0.068071	1/0.015819	2/0.916110
I	A	0	0.3	0	2	2/0.789803	0/0.204555	1/0.005642	2/0.789803
M	A	0	0.4	0	2	2/0.696364	0/0.298235	1/0.005401	2/0.696364
A	A	0	0.4	0.1	2	2/0.678616	0/0.318209	1/0.003176	2/0.678616
H	N	0	0.4	0.1	2	2/0.761509	0/0.236197	1/0.002294	2/0.761509
E	A	0	0.4	0.1	2	2/0.816200	0/0.182515	1/0.001285	2/0.816200
L	A	0	0.4	0.1	2	2/0.853748	0/0.144848	1/0.001404	2/0.853748
S	R	0	0.8	0.1	2	2/0.862154	0/0.136938	1/0.000907	2/0.862154
V	A	0	0.4	0	2	2/0.936857	0/0.059293	1/0.003850	2/0.936857
I	A	0	0.4	0	2	2/0.821250	0/0.177737	1/0.001014	2/0.821250
N	A	0	0.8	0.1	2	2/0.833876	0/0.164946	1/0.001177	2/0.833876
N	A	0	0.8	0.2	2	2/0.863565	0/0.130822	1/0.005613	2/0.863565
H	A	0	0.8	0.2	2	2/0.862133	0/0.133471	1/0.004396	2/0.862133
I	A	0	0.8	0.2	2	2/0.841021	0/0.154098	1/0.004881	2/0.841021
K	A	0	0.8	0.2	2	2/0.765474	0/0.227594	1/0.006932	2/0.765474
Y	A	0	0.7	0.3	2	0/0.549841	0/0.549841	1/0.006127	2/0.444032
I	A	0	0.7	0.3	2	0/0.660730	0/0.660730	1/0.010114	2/0.329156
N	A	0	0.7	0.3	2	0/0.701415	0/0.701415	1/0.006373	2/0.292212
E	A	0	0.7	0.3	2	0/0.697340	0/0.697340	1/0.009550	2/0.293110
L	A	0	0.6	0.4	2	0/0.717669	0/0.717669	1/0.009519	2/0.272812
F	A	0	0	1	2	0/0.714486	0/0.714486	1/0.007956	2/0.277557
Y	A	0	0	1	2	0/0.763155	0/0.763155	1/0.004300	2/0.232545
K	A	0	0	1	0	0/0.840616	0/0.840616	1/0.003538	2/0.155846
L	A	0	0	1	0	0/0.899011	0/0.899011	1/0.005772	2/0.095217
D	V	0	0	1	0	0/0.938609	0/0.938609	1/0.002892	2/0.058499
T	A	0	0	1	0	0/0.948642	0/0.948642	1/0.003370	2/0.047988
N	K	0	0	1	0	0/0.956849	0/0.956849	1/0.001592	2/0.041559
H	K	0	0	1	0	0/0.958662	0/0.958662	1/0.002595	2/0.038743
N	K	0	0	1	0	0/0.956493	0/0.956493	1/0.003159	2/0.040348
G	T	0	0	1	0	0/0.964908	0/0.964908	1/0.003541	2/0.031551
S	S	0	0	1	0	0/0.961562	0/0.961562	1/0.007073	2/0.031365
L	S	0	0	1	0	0/0.945142	0/0.945142	1/0.009886	2/0.044973
S	R	0	0	1	0	0/0.952461	0/0.952461	1/0.001617	2/0.045922
H	A	0	0	1	0	0/0.920491	0/0.920491	1/0.005865	2/0.073644
R	A	0	0	1	0	0/0.892011	0/0.892011	1/0.005160	2/0.102829
E	A	0	0	1	0	0/0.891754	0/0.891754	1/0.003861	2/0.104385
I	A	0	0	0.9	0	0/0.898608	0/0.898608	1/0.005743	2/0.095649
Y	A	0	0	1	0	0/0.928420	0/0.928420	1/0.002052	2/0.069528
T	A	0	0	1	0	0/0.908569	0/0.908569	1/0.002198	2/0.089233
V	A	0	0	1	0	0/0.922807	0/0.922807	1/0.002037	2/0.075156
L	A	0	0	1	0	0/0.939970	0/0.939970	1/0.000639	2/0.059391
A	A	0	0	1	0	0/0.929827	0/0.929827	1/0.005023	2/0.065150
S	A	0	0	1	0	0/0.927608	0/0.927608	1/0.004687	2/0.067705
V	K	0	0	1	0	0/0.926528	0/0.926528	1/0.005926	2/0.067546
G	T	0	0	1	0	0/0.948513	0/0.948513	1/0.004753	2/0.046735
I	R	0	0	1	0	0/0.963080	0/0.963080	1/0.000962	2/0.035958
K	R	0	0	1	0	0/0.953254	0/0.953254	1/0.003213	2/0.043532
K	A	0	0	1	0	0/0.954097	0/0.954097	1/0.003563	2/0.042340
W	A	0	0	1	0	0/0.934497	0/0.934497	1/0.002489	2/0.063014
D	A	0	0	0.9	0	0/0.930100	0/0.930100	1/0.002319	2/0.067581
I	A	0	0	1	0	0/0.928567	0/0.928567	1/0.002812	2/0.068621
N	A	0	0	1	0	0/0.933728	0/0.933728	1/0.001925	2/0.064347
R	A	0	0	1	0	0/0.942985	0/0.942985	1/0.001515	2/0.055499
I	A	0	0	1	0	0/0.914586	0/0.914586	1/0.001342	2/0.084072
L	A	0	0	1	0	0/0.918387	0/0.918387	1/0.006331	2/0.075282
Q	A	0	0	1	0	0/0.916488	0/0.916488	1/0.005644	2/0.077868
A	A	0	0	1	0	0/0.923897	0/0.923897	1/0.006316	2/0.069787
L	A	0	0	1	0	0/0.923617	0/0.923617	1/0.005710	2/0.070673
D	A	0	0	1	0	0/0.921036	0/0.921036	1/0.005300	2/0.073664
I	A	0	0	1	0	0/0.926170	0/0.926170	1/0.006875	2/0.066955
N	K	0	0	1	0	0/0.932729	0/0.932729	1/0.004253	2/0.063019
D	T	0	0	1	0	0/0.871222	0/0.871222	1/0.008549	2/0.120229
R	R	0	0	1	0	0/0.810599	0/0.810599	1/0.006657	2/0.182744
G	T	0	0	1	0	0/0.769748	0/0.769748	1/0.010758	2/0.219494
N	S	0	0	1	0	0/0.693475	0/0.693475	1/0.016856	2/0.289669
I	S	0	0.2	0.8	0	0/0.618923	0/0.618923	1/0.019274	2/0.361804
T	A	0	0.2	0.8	0	0/0.816157	0/0.816157	1/0.013823	2/0.170020
Y	A	0	0.2	0.8	0	0/0.899282	0/0.899282	1/0.005344	2/0.095374
T	A	0	0.2	0.8	0	0/0.806072	0/0.806072	1/0.003448	2/0.190480
E	A	0	0.3	0.7	0	0/0.745710	0/0.745710	1/0.002483	2/0.251806
F	A	0	0.6	0.4	2	0/0.798917	0/0.798917	1/0.003412	2/0.197671
M	A	0	0.6	0.4	2	0/0.623934	0/0.623934	1/0.002655	2/0.373411
A	A	0	0.8	0.2	2	0/0.510237	0/0.510237	1/0.002692	2/0.487072
G	A	0	0.8	0.2	2	2/0.535442	0/0.462717	1/0.001841	2/0.535442
C	A	0	0.8	0.2	2	0/0.508428	0/0.508428	1/0.005118	2/0.486455
Y	A	0	0.8	0.2	2	2/0.585847	0/0.405137	1/0.009017	2/0.585847
R	A	0	0.8	0.2	2	2/0.578018	0/0.415623	1/0.006359	2/0.578018
W	A	0	0.8	0.2	2	2/0.660791	0/0.335140	1/0.004070	2/0.660791
K	A	0	0.8	0.2	2	2/0.683042	0/0.312504	1/0.004455	2/0.683042
N	R	0	0.8	0.2	2	2/0.689994	0/0.307624	1/0.002382	2/0.689994
I	A	0	0.8	0.2	2	2/0.631701	0/0.365859	1/0.002440	2/0.631701
E	A	0	0.8	0.2	2	2/0.627981	0/0.368614	1/0.003405	2/0.627981
S	A	0	0.8	0.2	2	2/0.702280	0/0.294132	1/0.003588	2/0.702280
T	A	0	0.8	0.2	2	2/0.516270	0/0.478114	1/0.005616	2/0.516270
F	A	0	0.8	0.2	2	0/0.597468	0/0.597468	1/0.001934	2/0.400598
L	A	0	0.8	0.2	2	2/0.561243	0/0.432732	1/0.006025	2/0.561243
K	A	0	0.8	0.2	2	0/0.508526	0/0.508526	1/0.003331	2/0.488142
A	A	0	0.6	0.4	2	2/0.543683	0/0.452040	1/0.004277	2/0.543683
A	A	0	0.6	0.4	2	0/0.612907	0/0.612907	1/0.003692	2/0.383401
F	A	0	0.5	0.5	2	0/0.560200	0/0.560200	1/0.006554	2/0.433246
N	A	0	0.2	0.8	2	0/0.709068	0/0.709068	1/0.003996	2/0.286936
K	A	0	0.2	0.8	2	0/0.799510	0/0.799510	1/0.004804	2/0.195686
I	A	0	0	1	2	0/0.833251	0/0.833251	1/0.006128	2/0.160621
D	V	0	0	1	2	0/0.793005	0/0.793005	1/0.006702	2/0.200294
K	A	0	0	1	0	0/0.795489	0/0.795489	1/0.012869	2/0.191642
D	A	0	0	1	0	0/0.820478	0/0.820478	1/0.012411	2/0.167112
E	A	0	0	1	0	0/0.893675	0/0.893675	1/0.008296	2/0.098029
D	K	0	0	1	0	0/0.868668	0/0.868668	1/0.012024	2/0.119309
G	T	0	0	1	0	0/0.900128	0/0.900128	1/0.007195	2/0.092677
Y	S	0	0	1	0	0/0.907874	0/0.907874	1/0.006542	2/0.085584
I	S	0	0	1	0	0/0.914801	0/0.914801	1/0.008679	2/0.076520
S	R	0	0	1	0	0/0.915714	0/0.915714	1/0.008464	2/0.075822
K	A	0	0	1	0	0/0.893689	0/0.893689	1/0.006862	2/0.099448
S	A	0	0	1	0	0/0.883275	0/0.883275	1/0.007641	2/0.109084
D	A	0	0	1	0	0/0.896973	0/0.896973	1/0.007051	2/0.095975
I	A	0	0	1	0	0/0.899631	0/0.899631	1/0.007451	2/0.092918
V	A	0	0	1	0	0/0.899424	0/0.899424	1/0.008858	2/0.091718
S	A	0	0	1	0	0/0.919207	0/0.919207	1/0.010259	2/0.070534
L	A	0	0	1	0	0/0.934581	0/0.934581	1/0.009501	2/0.055918
V	A	0	0	1	0	0/0.931469	0/0.931469	1/0.009717	2/0.058814
H	A	0	0	0.8	0	0/0.905177	0/0.905177	1/0.029577	2/0.065245
D	A	0	0	0.8	0	0/0.874183	0/0.874183	1/0.043716	2/0.082101
K	A	0	0	0.4	0	0/0.919734	0/0.919734	1/0.027705	2/0.052561
V	S	0	0	0.4	0	0/0.928560	0/0.928560	1/0.019737	2/0.051703
L	R	0	0	0.4	0	0/0.897445	0/0.897445	1/0.037826	2/0.064729
D	S	0	0	0.8	0	0/0.867701	0/0.867701	1/0.035174	2/0.097125
N	A	0	0	0.8	0	0/0.865603	0/0.865603	1/0.036662	2/0.097736
N	A	0	0	0.8	0	0/0.893305	0/0.893305	1/0.029934	2/0.076761
D	A	0	0	0.8	0	0/0.924138	0/0.924138	1/0.027334	2/0.048528
I	A	0	0	0.8	0	0/0.956237	0/0.956237	1/0.015460	2/0.028302
D	A	0	0	0.8	0	0/0.962008	0/0.962008	1/0.013467	2/0.024525
N	A	0	0	0.8	0	0/0.963712	0/0.963712	1/0.013043	2/0.023244
F	A	0	0	0.6	0	0/0.948678	0/0.948678	1/0.006515	2/0.044807
F	A	0	0	0.6	0	0/0.916177	0/0.916177	1/0.004065	2/0.079758
L	A	0	0	0.6	0	0/0.905120	0/0.905120	1/0.003019	2/0.091861
S	A	0	0	0.7	0	0/0.902351	0/0.902351	1/0.001994	2/0.095655
V	K	0	0	0.3	0	0/0.854627	0/0.854627	1/0.000708	2/0.144665
H	S	0	0	0.3	0	0/0.896634	0/0.896634	1/0.000695	2/0.102671
S	A	0	0	0.3	0	0/0.838256	0/0.838256	1/0.005585	2/0.156159
I	A	0	0	0.3	0	0/0.827411	0/0.827411	1/0.001844	2/0.170745
K	A	0	0	0.3	0	0/0.755979	0/0.755979	1/0.003118	2/0.240904
K	A	0	0	0.4	0	0/0.851994	0/0.851994	1/0.002285	2/0.145721
G	T	0	0.1	0.7	0	0/0.836868	0/0.836868	1/0.002412	2/0.160720
I	S	0	0	0.7	0	0/0.849783	0/0.849783	1/0.002183	2/0.148034
P	R	0	0	0.5	0	0/0.850062	0/0.850062	1/0.001265	2/0.148673
R	A	0	0	0.7	0	0/0.852624	0/0.852624	1/0.001505	2/0.145871
E	A	0	0	0.7	0	0/0.849495	0/0.849495	1/0.000521	2/0.149984
H	A	0	0	0.7	0	0/0.787543	0/0.787543	1/0.000503	2/0.211954
I	S	0	0	0.7	0	0/0.654187	0/0.654187	1/0.000701	2/0.345111
I	S	0	0	0.7	0	0/0.808646	0/0.808646	1/0.000036	2/0.191318
N	S	0	0	0.7	0	0/0.846907	0/0.846907	1/0.000460	2/0.152633
K	S	0	0.1	0.7	0	0/0.856177	0/0.856177	1/0.000968	2/0.142855
I	S	0	0.3	0.5	0	0/0.746009	0/0.746009	1/0.002206	2/0.251785
S	A	0	0.6	0.2	0	0/0.835311	0/0.835311	1/0.002618	2/0.162072
F	A	0	0.7	0.1	0	0/0.672800	0/0.672800	1/0.004891	2/0.322309
Q	A	0	0.7	0.1	2	0/0.567329	0/0.567329	1/0.008956	2/0.423715
E	A	0	0.7	0.1	2	2/0.520460	0/0.453720	1/0.025820	2/0.520460
F	A	0	0.7	0.1	2	0/0.584639	0/0.584639	1/0.023730	2/0.391631
K	A	0	0.7	0	2	2/0.591756	0/0.335061	1/0.073184	2/0.591756
D	A	0	0.7	0	2	2/0.542822	0/0.423379	1/0.033799	2/0.542822
Y	A	0	0.7	0	2	2/0.603098	0/0.346354	1/0.050548	2/0.603098
M	K	0	0.7	0	2	2/0.765092	0/0.142144	1/0.092764	2/0.765092
L	A	0	0.7	0	2	2/0.866036	0/0.005682	1/0.128283	2/0.866036
S	A	0	0.6	0	2	2/0.880585	0/0.006918	1/0.112496	2/0.880585
T	S	0	0.1	0	2	2/0.863005	0/0.008451	1/0.128544	2/0.863005
F	N	0	0.1	0	2	2/0.897934	0/0.009275	1/0.092791	2/0.897934
# 0.000000
M	N	0	0.1	0	2	2/0.747601	0/0.006468	1/0.245930	2/0.747601
T	N	0	0.1	0	2	2/0.741203	0/0.003716	1/0.255081	2/0.741203
T	S	0	0.5	0	2	2/0.729966	0/0.003238	1/0.266795	2/0.729966
F	R	0	0.7	0	2	2/0.779860	0/0.003745	1/0.216395	2/0.779860
T	S	0	0.7	0	2	2/0.720685	0/0.088546	1/0.190769	2/0.720685
L	R	0	0.7	0	2	2/0.615625	0/0.160832	1/0.223543	2/0.615625
D	A	0	0.7	0	2	0/0.537330	0/0.537330	1/0.008185	2/0.454485
E	A	0	0.7	0	2	0/0.604171	0/0.604171	1/0.005990	2/0.389839
R	A	0	0.7	0.1	2	0/0.616525	0/0.616525	1/0.015755	2/0.367720
L	A	0	0.7	0.1	2	0/0.689133	0/0.689133	1/0.019782	2/0.291085
E	A	0	0.6	0.2	2	0/0.724864	0/0.724864	1/0.010479	2/0.264658
R	A	0	0.6	0.2	2	0/0.729274	0/0.729274	1/0.008886	2/0.261840
D	K	0	0.4	0.4	2	0/0.808314	0/0.808314	1/0.007485	2/0.184201
G	T	0	0	0.8	2	0/0.862643	0/0.862643	1/0.003346	2/0.134012
I	S	0	0	0.8	0	0/0.914435	0/0.914435	1/0.001865	2/0.083700
P	R	0	0	0.8	0	0/0.919965	0/0.919965	1/0.008376	2/0.071659
I	K	0	0	0.8	0	0/0.871013	0/0.871013	1/0.041913	2/0.087074
G	S	0	0	0.8	0	0/0.911128	0/0.911128	1/0.040848	2/0.048024
T	S	0	0	0.8	0	0/0.899755	0/0.899755	1/0.047115	2/0.053130
L	R	0	0	0.8	0	0/0.856608	0/0.856608	1/0.088649	2/0.054743
G	A	0	0	1	0	0/0.921493	0/0.921493	1/0.029809	2/0.048698
L	A	0	0	1	0	0/0.902798	0/0.902798	1/0.030453	2/0.066749
C	R	0	0	1	0	0/0.930911	0/0.930911	1/0.005617	2/0.063472
Q	R	0	0	1	0	0/0.945181	0/0.945181	1/0.002981	2/0.051839
M	S	0	0	1	0	0/0.954986	0/0.954986	1/0.000424	2/0.044591
R	S	0	0	1	0	0/0.942488	0/0.942488	1/0.000189	2/0.057323
L	S	0	0	0.9	0	0/0.948949	0/0.948949	1/0.000075	2/0.050976
M	R	0	0	0.9	0	0/0.950511	0/0.950511	1/0.000040	2/0.049449
N	A	0	0	0.9	0	0/0.954727	0/0.954727	1/0.000017	2/0.045256
D	S	0	0	0.9	0	0/0.948031	0/0.948031	1/0.000059	2/0.051910
R	A	0	0	0.9	0	0/0.967008	0/0.967008	1/0.000020	2/0.032972
R	A	0	0	0.9	0	0/0.958075	0/0.958075	1/0.000076	2/0.041849
W	U	0	0	0.9	0	0/0.969801	0/0.969801	1/0.000093	2/0.030107
P	R	0	0	1	0	0/0.958142	0/0.958142	1/0.000200	2/0.041658
W	S	0	0	1	0	0/0.957865	0/0.957865	1/0.000337	2/0.041798
L	S	0	0	1	0	0/0.946233	0/0.946233	1/0.000887	2/0.052881
I	S	0	0	1	0	0/0.922890	0/0.922890	1/0.003752	2/0.073357
L	S	0	0	1	0	0/0.850931	0/0.850931	1/0.021664	2/0.127405
V	S	0	0	1	0	0/0.855846	0/0.855846	1/0.009343	2/0.134810
P	R	0	0	1	0	0/0.831097	0/0.831097	1/0.018885	2/0.150018
Q	V	0	0	1	0	0/0.838391	0/0.838391	1/0.010822	2/0.150787
R	S	0	0	1	0	0/0.859927	0/0.859927	1/0.010173	2/0.129900
A	R	0	0	1	0	0/0.831039	0/0.831039	1/0.012243	2/0.156718
D	T	0	0	1	0	0/0.849797	0/0.849797	1/0.015678	2/0.134525
I	S	0	0	1	0	0/0.882949	0/0.882949	1/0.009555	2/0.107496
K	A	0	0	1	0	0/0.887074	0/0.887074	1/0.009845	2/0.103081
E	S	0	0	1	0	0/0.850660	0/0.850660	1/0.023872	2/0.125468
V	A	0	0	1	0	0/0.855476	0/0.855476	1/0.015332	2/0.129192
F	A	0	0	1	0	0/0.857853	0/0.857853	1/0.008201	2/0.133946
E	A	0	0	1	0	0/0.859180	0/0.859180	1/0.011993	2/0.128827
L	R	0	0	1	0	0/0.883250	0/0.883250	1/0.013781	2/0.102968
T	R	0	0	1	0	0/0.893564	0/0.893564	1/0.009236	2/0.097200
P	A	0	0	1	0	0/0.899473	0/0.899473	1/0.004023	2/0.096503
L	A	0	0	1	0	0/0.897453	0/0.897453	1/0.005287	2/0.097260
D	A	0	0	1	0	0/0.903306	0/0.903306	1/0.007748	2/0.088946
Q	A	0	0	1	0	0/0.911489	0/0.911489	1/0.004424	2/0.084087
A	A	0	0	1	0	0/0.922522	0/0.922522	1/0.005806	2/0.071672
M	A	0	0	1	0	0/0.927803	0/0.927803	1/0.004853	2/0.067344
L	A	0	0	1	0	0/0.916111	0/0.916111	1/0.002652	2/0.081237
T	A	0	0	1	0	0/0.926303	0/0.926303	1/0.001574	2/0.072123
F	A	0	0	1	0	0/0.920400	0/0.920400	1/0.002416	2/0.077184
E	A	0	0	1	0	0/0.896272	0/0.896272	1/0.002496	2/0.101232
T	A	0	0	1	0	0/0.922005	0/0.922005	1/0.001787	2/0.076208
N	A	0	0	1	0	0/0.930241	0/0.930241	1/0.001029	2/0.068729
L	A	0	0	1	0	0/0.932596	0/0.932596	1/0.001512	2/0.065892
V	A	0	0	1	0	0/0.924574	0/0.924574	1/0.003571	2/0.071854
A	A	0	0	1	0	0/0.923939	0/0.923939	1/0.004034	2/0.072027
A	A	0	0	1	0	0/0.909847	0/0.909847	1/0.006986	2/0.083167
G	A	0	0	1	0	0/0.916207	0/0.916207	1/0.004300	2/0.079492
L	A	0	0	1	0	0/0.908986	0/0.908986	1/0.003157	2/0.087856
K	A	0	0	1	0	0/0.901095	0/0.901095	1/0.002778	2/0.096126
K	A	0	0	1	0	0/0.907370	0/0.907370	1/0.002378	2/0.090252
A	A	0	0	1	0	0/0.896484	0/0.896484	1/0.003435	2/0.100081
T	A	0	0	1	0	0/0.864157	0/0.864157	1/0.005264	2/0.130578
G	A	0	0	1	0	0/0.860840	0/0.860840	1/0.003398	2/0.135762
A	A	0	0	1	0	0/0.878973	0/0.878973	1/0.002534	2/0.118494
E	A	0	0	1	0	0/0.874649	0/0.874649	1/0.002452	2/0.122899
K	S	0	0	1	0	0/0.879799	0/0.879799	1/0.001850	2/0.118351
I	S	0	0	1	0	0/0.849253	0/0.849253	1/0.003159	2/0.147588
N	S	0	0	1	0	0/0.864477	0/0.864477	1/0.004905	2/0.130618
I	S	0	0	1	0	0/0.863657	0/0.863657	1/0.006385	2/0.129959
G	S	0	0	1	0	0/0.902392	0/0.902392	1/0.004858	2/0.092750
A	V	0	0	1	0	0/0.925266	0/0.925266	1/0.002974	2/0.071759
L	A	0	0	1	0	0/0.900048	0/0.900048	1/0.003587	2/0.096365
G	T	0	0	1	0	0/0.897445	0/0.897445	1/0.004366	2/0.098188
N	A	0	0	1	0	0/0.889921	0/0.889921	1/0.007405	2/0.102674
I	A	0	0	1	0	0/0.860765	0/0.860765	1/0.015800	2/0.123434
V	S	0	0	1	0	0/0.860260	0/0.860260	1/0.018142	2/0.121597
R	S	0	0	1	0	0/0.866022	0/0.866022	1/0.013619	2/0.120359
Q	R	0	0	1	0	0/0.827693	0/0.827693	1/0.019542	2/0.152765
L	R	0	0	1	0	0/0.832692	0/0.832692	1/0.016493	2/0.150815
H	S	0	0	1	0	0/0.831433	0/0.831433	1/0.004998	2/0.163569
V	S	0	0	1	0	0/0.820358	0/0.820358	1/0.002007	2/0.177635
H	R	0	0	1	0	0/0.815088	0/0.815088	1/0.001571	2/0.183341
V	S	0	0	1	0	0/0.841190	0/0.841190	1/0.000734	2/0.158076
I	S	0	0.1	0.9	0	0/0.864130	0/0.864130	1/0.000295	2/0.135575
A	R	0	0.1	0.9	0	0/0.891146	0/0.891146	1/0.000187	2/0.108667
R	S	0	0.1	0.9	0	0/0.861528	0/0.861528	1/0.000099	2/0.138373
R	S	0	0.1	0.9	0	0/0.842323	0/0.842323	1/0.000019	2/0.157658
E	A	0	0.1	0.9	0	0/0.850639	0/0.850639	1/0.000003	2/0.149358
G	K	0	0.1	0.9	0	0/0.872720	0/0.872720	1/0.000003	2/0.127277
D	R	0	0.1	0.9	0	0/0.933379	0/0.933379	1/0.000001	2/0.066620
P	A	0	0.1	0.9	0	0/0.926483	0/0.926483	1/0.000002	2/0.073515
N	K	0	0.1	0.9	0	0/0.913829	0/0.913829	1/0.000002	2/0.086170
W	R	0	0.1	0.9	0	0/0.906804	0/0.906804	1/0.000002	2/0.093194
P	K	0	0	0.9	0	0/0.894419	0/0.894419	1/0.000003	2/0.105578
G	R	0	0.1	0.9	0	0/0.951378	0/0.951378	1/0.000001	2/0.048620
P	R	0	0.1	0.9	0	0/0.953256	0/0.953256	1/0.000019	2/0.046725
V	A	0	0.1	0.9	0	0/0.956460	0/0.956460	1/0.000034	2/0.043507
W	R	0	0.1	0.9	0	0/0.924998	0/0.924998	1/0.000065	2/0.074938
G	T	0	0	0.9	0	0/0.872978	0/0.872978	1/0.000071	2/0.126950
F	A	0	0.1	0.8	0	0/0.823729	0/0.823729	1/0.000275	2/0.175997
G	A	0	0.1	0.7	0	0/0.789659	0/0.789659	1/0.000343	2/0.209998
K	A	0	0.1	0.7	0	0/0.825420	0/0.825420	1/0.000869	2/0.173711
A	R	0	0.1	0.7	0	0/0.777323	0/0.777323	1/0.000843	2/0.221834
E	R	0	0.1	0.7	0	0/0.675240	0/0.675240	1/0.003131	2/0.321630
P	R	0	0.1	0.7	0	0/0.726338	0/0.726338	1/0.000804	2/0.272859
W	S	0	0.1	0.7	0	0/0.743631	0/0.743631	1/0.001110	2/0.255259
P	R	0	0.1	0.7	0	0/0.766352	0/0.766352	1/0.001824	2/0.231824
E	R	0	0	0.8	0	0/0.572271	0/0.572271	1/0.003872	2/0.423858
E	A	0	0	0.6	0	0/0.518699	0/0.518699	1/0.003180	2/0.478121
E	A	0	0	0.6	0	0/0.645693	0/0.645693	1/0.004231	2/0.350076
H	A	0	0	0.6	0	0/0.499154	0/0.499154	1/0.002948	2/0.497898
R	A	0	0.1	0.5	2	0/0.771256	0/0.771256	1/0.014997	2/0.213747
T	A	0	0.1	0.5	2	0/0.820549	0/0.820549	1/0.008167	2/0.171285
F	A	0	0.2	0.4	2	0/0.779984	0/0.779984	1/0.010882	2/0.209134
A	A	0	0.3	0.3	2	0/0.601041	0/0.601041	1/0.005602	2/0.393357
A	A	0	0.5	0.1	2	2/0.696218	0/0.293599	1/0.010183	2/0.696218
R	A	0	0.5	0.1	2	2/0.909281	0/0.065943	1/0.024776	2/0.909281
I	A	0	0.5	0.1	2	2/0.933451	0/0.027618	1/0.038930	2/0.933451
M	A	0	0.2	0.1	2	2/0.951640	0/0.003114	1/0.045246	2/0.951640
E	A	0	0.2	0.1	2	2/0.932824	0/0.005204	1/0.061972	2/0.932824
N	N	0	0.2	0.1	2	2/0.916559	0/0.005764	1/0.077678	2/0.916559
L	N	0	0.2	0.1	2	2/0.907235	0/0.005599	1/0.087166	2/0.907235
# 0.000000
P	N	0	0	0	2	2/0.751346	0/0.014759	1/0.233896	2/0.751346
A	N	0	0	0	2	2/0.760419	0/0.012754	1/0.226827	2/0.760419
I	A	0	0	0	2	2/0.835591	0/0.010831	1/0.153578	2/0.835591
D	A	0	0	0	2	2/0.890894	0/0.012878	1/0.096229	2/0.890894
Y	A	0	0	0	2	2/0.597984	0/0.284612	1/0.117404	2/0.597984
K	A	0	0	0	2	2/0.577120	0/0.342053	1/0.080827	2/0.577120
T	A	0	0	0	2	0/0.651750	0/0.651750	1/0.012914	2/0.335336
A	A	0	0	0	2	0/0.644230	0/0.644230	1/0.011035	2/0.344736
F	A	0	0	0	2	0/0.690873	0/0.690873	1/0.009188	2/0.299939
H	A	0	0	0	2	0/0.720222	0/0.720222	1/0.007325	2/0.272453
L	A	0	0	0	2	0/0.761596	0/0.761596	1/0.005621	2/0.232782
A	R	0	0	0	2	0/0.740954	0/0.740954	1/0.013661	2/0.245385
P	A	0	0	0	2	0/0.701481	0/0.701481	1/0.014033	2/0.284486
I	A	0	0	0	2	0/0.714144	0/0.714144	1/0.027572	2/0.258284
G	A	0	0	0	0	0/0.714196	0/0.714196	1/0.021834	2/0.263970
L	A	0	0	0	0	0/0.730327	0/0.730327	1/0.022471	2/0.247202
V	S	0	0	0	0	0/0.761838	0/0.761838	1/0.017011	2/0.221151
L	A	0	0	0	0	0/0.768178	0/0.768178	1/0.012103	2/0.219718
S	A	0	0	0	0	0/0.757035	0/0.757035	1/0.016079	2/0.226886
R	A	0	0	0	0	0/0.685680	0/0.685680	1/0.024320	2/0.290000
D	A	0	0	0	0	0/0.692290	0/0.692290	1/0.025354	2/0.282356
R	A	0	0	0	0	0/0.718508	0/0.718508	1/0.021700	2/0.259792
V	A	0	0	0	0	0/0.762423	0/0.762423	1/0.017085	2/0.220492
I	S	0	0	0	0	0/0.764398	0/0.764398	1/0.013502	2/0.222100
E	A	0	0	0	0	0/0.761835	0/0.761835	1/0.012483	2/0.225682
D	A	0	0	0	0	0/0.741320	0/0.741320	1/0.011617	2/0.247064
C	A	0	0	0	0	0/0.709329	0/0.709329	1/0.021217	2/0.269454
N	A	0	0	0	0	0/0.715275	0/0.715275	1/0.012585	2/0.272139
D	A	0	0	0	0	0/0.716816	0/0.716816	1/0.013567	2/0.269617
E	A	0	0	0	0	0/0.715598	0/0.715598	1/0.013260	2/0.271142
L	A	0	0	0	0	0/0.760221	0/0.760221	1/0.011608	2/0.228170
A	A	0	0	0	0	0/0.737522	0/0.737522	1/0.011050	2/0.251427
A	A	0	0	0	0	0/0.771666	0/0.771666	1/0.014694	2/0.213640
I	A	0	0	0	0	0/0.787836	0/0.787836	1/0.009956	2/0.202208
F	A	0	0	0	0	0/0.804721	0/0.804721	1/0.012261	2/0.183018
R	A	0	0	0	0	0/0.790386	0/0.790386	1/0.008453	2/0.201161
C	A	0	0	0	0	0/0.792247	0/0.792247	1/0.011544	2/0.196208
A	A	0	0	0	0	0/0.785104	0/0.785104	1/0.013931	2/0.200964
R	A	0	0	0	0	0/0.758101	0/0.758101	1/0.011872	2/0.230026
A	A	0	0	0	0	0/0.744069	0/0.744069	1/0.013980	2/0.241951
D	A	0	0	0	0	0/0.756127	0/0.756127	1/0.012479	2/0.231394
L	A	0	0	0	0	0/0.757761	0/0.757761	1/0.011125	2/0.231114
I	A	0	0	0	0	0/0.784913	0/0.784913	1/0.012834	2/0.202253
G	A	0	0	0	0	0/0.758032	0/0.758032	1/0.016241	2/0.225727
R	A	0	0	0	0	0/0.732958	0/0.732958	1/0.014379	2/0.252664
S	A	0	0	0	0	0/0.759918	0/0.759918	1/0.016437	2/0.223645
F	A	0	0	0	0	0/0.722956	0/0.722956	1/0.015769	2/0.261275
E	A	0	0	0	0	0/0.714174	0/0.714174	1/0.014992	2/0.270834
V	A	0	0	0	0	0/0.710971	0/0.710971	1/0.016173	2/0.272857
L	A	0	0	0	0	0/0.691677	0/0.691677	1/0.015952	2/0.292370
Y	S	0	0	0	0	0/0.709368	0/0.709368	1/0.012675	2/0.277958
P	A	0	0	0	0	0/0.668011	0/0.668011	1/0.019728	2/0.312261
S	A	0	0	0	0	0/0.736703	0/0.736703	1/0.019771	2/0.243526
S	A	0	0	0	0	0/0.688450	0/0.688450	1/0.018931	2/0.292619
D	A	0	0	0	0	0/0.683534	0/0.683534	1/0.018729	2/0.297738
E	A	0	0	0	0	0/0.712849	0/0.712849	1/0.015005	2/0.272147
F	A	0	0	0	0	0/0.719062	0/0.719062	1/0.011219	2/0.269719
E	A	0	0	0	0	0/0.665464	0/0.665464	1/0.017009	2/0.317527
R	A	0	0	0	0	0/0.681199	0/0.681199	1/0.016420	2/0.302381
I	A	0	0	0	0	0/0.641782	0/0.641782	1/0.018799	2/0.339419
G	A	0	0	0	0	0/0.655269	0/0.655269	1/0.011260	2/0.333471
E	A	0	0	0	0	0/0.678384	0/0.678384	1/0.011795	2/0.309820
R	A	0	0	0	0	0/0.685487	0/0.685487	1/0.009639	2/0.304874
I	S	0	0	0	0	0/0.709024	0/0.709024	1/0.007475	2/0.283501
S	S	0	0	0	0	0/0.730266	0/0.730266	1/0.007981	2/0.261753
P	A	0	0	0	0	0/0.728671	0/0.728671	1/0.006340	2/0.264989
V	A	0	0	0	0	0/0.709568	0/0.709568	1/0.009819	2/0.280612
M	A	0	0	0	0	0/0.717626	0/0.717626	1/0.012395	2/0.269979
I	A	0	0	0	0	0/0.735226	0/0.735226	1/0.007893	2/0.256881
A	A	0	0	0	0	0/0.772748	0/0.772748	1/0.009179	2/0.218072
H	A	0	0	0	0	0/0.786174	0/0.786174	1/0.006061	2/0.207765
G	T	0	0	0	0	0/0.747009	0/0.747009	1/0.008443	2/0.244548
S	A	0	0	0	0	0/0.799069	0/0.799069	1/0.007260	2/0.193672
Y	A	0	0	0	0	0/0.792194	0/0.792194	1/0.009894	2/0.197911
A	A	0	0	0	0	0/0.783074	0/0.783074	1/0.013934	2/0.202992
D	A	0	0	0	0	0/0.746902	0/0.746902	1/0.013152	2/0.239946
D	A	0	0	0	0	0/0.678766	0/0.678766	1/0.014832	2/0.306402
R	A	0	0	0	0	0/0.708446	0/0.708446	1/0.015000	2/0.276554
I	A	0	0	0	0	0/0.729356	0/0.729356	1/0.010116	2/0.260528
M	A	0	0	0	0	0/0.717264	0/0.717264	1/0.013137	2/0.269599
K	A	0	0	0	0	0/0.762424	0/0.762424	1/0.007288	2/0.230287
R	A	0	0	0	0	0/0.739281	0/0.739281	1/0.009163	2/0.251557
A	A	0	0	0	0	0/0.719896	0/0.719896	1/0.015633	2/0.264472
G	T	0	0	0	0	0/0.739903	0/0.739903	1/0.020163	2/0.239934
G	A	0	0	0	0	0/0.831151	0/0.831151	1/0.013262	2/0.155588
E	A	0	0	0	0	0/0.843306	0/0.843306	1/0.017572	2/0.139122
L	A	0	0	0	0	0/0.855352	0/0.855352	1/0.021777	2/0.122871
F	A	0	0	0	0	0/0.825891	0/0.825891	1/0.026632	2/0.147477
W	A	0	0	0	0	0/0.804365	0/0.804365	1/0.012209	2/0.183426
C	S	0	0	0	0	0/0.818628	0/0.818628	1/0.008385	2/0.172987
H	A	0	0	0	0	0/0.849198	0/0.849198	1/0.007868	2/0.142934
V	S	0	0	0	0	0/0.858074	0/0.858074	1/0.003846	2/0.138079
T	A	0	0	0	0	0/0.832420	0/0.832420	1/0.008630	2/0.158950
G	A	0	0	0	0	0/0.797598	0/0.797598	1/0.012206	2/0.190196
R	A	0	0	0	0	0/0.791041	0/0.791041	1/0.009922	2/0.199037
A	A	0	0	0	0	0/0.765676	0/0.765676	1/0.008369	2/0.225955
L	A	0	0	0	0	0/0.713555	0/0.713555	1/0.005581	2/0.280864
D	A	0	0	0	0	0/0.700366	0/0.700366	1/0.008288	2/0.291346
R	A	0	0	0	0	0/0.670771	0/0.670771	1/0.014912	2/0.314316
T	A	0	0	0	0	0/0.682759	0/0.682759	1/0.010727	2/0.306514
A	R	0	0	0	0	0/0.707414	0/0.707414	1/0.007625	2/0.284960
P	A	0	0	0	0	0/0.693558	0/0.693558	1/0.008726	2/0.297716
L	A	0	0	0	0	0/0.689909	0/0.689909	1/0.007936	2/0.302156
A	A	0	0	0	2	0/0.803302	0/0.803302	1/0.007113	2/0.189585
A	A	0	0	0	2	0/0.752445	0/0.752445	1/0.012306	2/0.235248
G	T	0	0	0	2	0/0.842540	0/0.842540	1/0.008602	2/0.148858
V	S	0	0	0	2	0/0.838817	0/0.838817	1/0.008850	2/0.152333
W	A	0	0	0	2	0/0.833734	0/0.833734	1/0.008951	2/0.157315
T	S	0	0	0	2	0/0.825734	0/0.825734	1/0.010322	2/0.163944
F	A	0	0	0	2	0/0.831649	0/0.831649	1/0.010136	2/0.158214
E	A	0	0	0	2	0/0.799584	0/0.799584	1/0.007344	2/0.193072
D	A	0	0	0	2	0/0.796049	0/0.796049	1/0.004734	2/0.199216
L	A	0	0	0	2	0/0.727216	0/0.727216	1/0.005938	2/0.266846
S	A	0	0	0	2	0/0.731059	0/0.731059	1/0.005903	2/0.263038
A	A	0	0	0	2	0/0.657271	0/0.657271	1/0.011384	2/0.331345
T	A	0	0	0	2	2/0.641258	0/0.316404	1/0.042338	2/0.641258
R	A	0	0	0	2	2/0.890330	0/0.013578	1/0.096092	2/0.890330
R	A	0	0	0	2	2/0.892377	0/0.013156	1/0.094467	2/0.892377
V	S	0	0	0	2	2/0.870320	0/0.014977	1/0.114703	2/0.870320
A	N	0	0	0	2	2/0.868559	0/0.017577	1/0.113864	2/0.868559
# 0.000000
M	N	0	0	0	2	2/0.802224	0/0.026991	1/0.170784	2/0.802224
A	N	0	0	0	2	2/0.832627	0/0.019387	1/0.147986	2/0.832627
N	A	0	0	0	2	2/0.826690	0/0.014873	1/0.158437	2/0.826690
F	A	0	0	0	2	2/0.812098	0/0.014402	1/0.173500	2/0.812098
I	A	0	0	0	2	2/0.693214	0/0.226327	1/0.080459	2/0.693214
E	A	0	0	0	2	2/0.593849	0/0.354978	1/0.051173	2/0.593849
K	A	0	0	0	2	0/0.665854	0/0.665854	1/0.012023	2/0.322124
I	A	0	0	0	2	0/0.643920	0/0.643920	1/0.012935	2/0.343145
T	A	0	0	0	2	0/0.614247	0/0.614247	1/0.011480	2/0.374273
Y	A	0	0	0	2	0/0.666966	0/0.666966	1/0.008666	2/0.324368
L	A	0	0	0	2	0/0.720740	0/0.720740	1/0.006686	2/0.272574
G	T	0	0	0	2	0/0.736008	0/0.736008	1/0.006829	2/0.257163
T	R	0	0	0	0	0/0.686378	0/0.686378	1/0.008844	2/0.304777
P	A	0	0	0	0	0/0.710766	0/0.710766	1/0.006816	2/0.282418
A	A	0	0	0	0	0/0.738390	0/0.738390	1/0.008418	2/0.253192
I	A	0	0	0	0	0/0.774193	0/0.774193	1/0.005139	2/0.220668
K	A	0	0	0	0	0/0.718031	0/0.718031	1/0.005820	2/0.276149
A	A	0	0	0	0	0/0.677036	0/0.677036	1/0.009571	2/0.313393
G	T	0	0	0	0	0/0.684198	0/0.684198	1/0.012398	2/0.303404
N	A	0	0	0	0	0/0.684252	0/0.684252	1/0.011339	2/0.304408
E	A	0	0	0	0	0/0.715048	0/0.715048	1/0.016350	2/0.268601
H	A	0	0	0	0	0/0.700720	0/0.700720	1/0.019743	2/0.279537
L	A	0	0	0	0	0/0.705322	0/0.705322	1/0.019001	2/0.275677
E	A	0	0	0	0	0/0.666145	0/0.666145	1/0.015518	2/0.318337
M	A	0	0	0	0	0/0.665881	0/0.665881	1/0.017979	2/0.316140
I	S	0	0	0	0	0/0.676976	0/0.676976	1/0.013528	2/0.309496
V	S	0	0	0	0	0/0.791912	0/0.791912	1/0.011298	2/0.196790
V	S	0	0	0	0	0/0.809193	0/0.809193	1/0.015024	2/0.175784
P	R	0	0	0	0	0/0.827015	0/0.827015	1/0.017993	2/0.154992
E	A	0	0	0	0	0/0.907752	0/0.907752	1/0.009295	2/0.082953
W	A	0	0	0.1	0	0/0.921220	0/0.921220	1/0.004966	2/0.073814
G	T	0	0	0.1	0	0/0.909968	0/0.909968	1/0.004053	2/0.085979
S	S	0	0	0.1	0	0/0.844839	0/0.844839	1/0.002336	2/0.152825
N	A	0	0	0.1	0	0/0.868375	0/0.868375	1/0.002475	2/0.129151
V	A	0	0	0.1	0	0/0.864188	0/0.864188	1/0.003841	2/0.131971
I	S	0	0	0.1	0	0/0.846416	0/0.846416	1/0.005536	2/0.148048
S	S	0	0	0.3	0	0/0.809499	0/0.809499	1/0.004342	2/0.186159
L	S	0	0	1	0	0/0.865708	0/0.865708	1/0.001933	2/0.132359
V	S	0	0	1	0	0/0.881915	0/0.881915	1/0.001565	2/0.116520
D	A	0	0	1	0	0/0.882777	0/0.882777	1/0.001254	2/0.115969
K	A	0	0	1	0	0/0.856278	0/0.856278	1/0.001902	2/0.141820
T	A	0	0	1	0	0/0.881702	0/0.881702	1/0.003189	2/0.115109
T	A	0	0	1	0	0/0.886679	0/0.886679	1/0.003176	2/0.110144
N	A	0	0	1	0	0/0.866393	0/0.866393	1/0.003697	2/0.129911
V	R	0	0	1	0	0/0.890673	0/0.890673	1/0.004748	2/0.104579
Q	A	0	0	1	0	0/0.913371	0/0.913371	1/0.001234	2/0.085396
L	A	0	0	1	0	0/0.902741	0/0.902741	1/0.005133	2/0.092126
L	S	0	0	1	0	0/0.878781	0/0.878781	1/0.008833	2/0.112386
R	S	0	0	1	0	0/0.860874	0/0.860874	1/0.008449	2/0.130677
E	R	0	0	0.9	0	0/0.876294	0/0.876294	1/0.003948	2/0.119758
P	A	0	0	1	0	0/0.873455	0/0.873455	1/0.004539	2/0.122006
E	A	0	0	1	0	0/0.864762	0/0.864762	1/0.003592	2/0.131646
T	A	0	0	1	0	0/0.896985	0/0.896985	1/0.002354	2/0.100661
A	A	0	0	1	0	0/0.902340	0/0.902340	1/0.000826	2/0.096834
E	A	0	0	1	0	0/0.883354	0/0.883354	1/0.004959	2/0.111687
S	A	0	0	1	0	0/0.925553	0/0.925553	1/0.000414	2/0.074033
F	A	0	0	1	0	0/0.919671	0/0.919671	1/0.000959	2/0.079370
H	A	0	0	1	0	0/0.904978	0/0.904978	1/0.001343	2/0.093678
D	S	0	0	1	0	0/0.901983	0/0.901983	1/0.001415	2/0.096601
T	S	0	0	0.9	0	0/0.901241	0/0.901241	1/0.002091	2/0.096668
P	A	0	0	1	0	0/0.916644	0/0.916644	1/0.001560	2/0.081796
T	A	0	0	1	0	0/0.895642	0/0.895642	1/0.002997	2/0.101361
L	A	0	0	1	0	0/0.870264	0/0.870264	1/0.003556	2/0.126179
Y	S	0	0	1	0	0/0.885514	0/0.885514	1/0.001327	2/0.113159
G	G	0	0	1	0	0/0.847387	0/0.847387	1/0.025974	2/0.126639
I	U	0	0	1	0	0/0.868932	0/0.868932	1/0.027197	2/0.103871
P	R	0	0	1	0	0/0.852448	0/0.852448	1/0.029743	2/0.117809
I	S	0	0	1	0	0/0.837622	0/0.837622	1/0.032286	2/0.130093
L	S	0	0	1	0	0/0.891340	0/0.891340	1/0.019604	2/0.089057
F	S	0	0	1	0	0/0.894359	0/0.894359	1/0.012302	2/0.093339
P	R	0	0	1	0	0/0.873704	0/0.873704	1/0.014335	2/0.111962
P	R	0	0	1	0	0/0.905073	0/0.905073	1/0.006741	2/0.088186
N	K	0	0	1	0	0/0.903934	0/0.903934	1/0.011253	2/0.084812
R	S	0	0	1	0	0/0.918720	0/0.918720	1/0.005576	2/0.075705
I	S	0	0	1	0	0/0.907191	0/0.907191	1/0.008321	2/0.084487
S	A	0	0	1	0	0/0.931927	0/0.931927	1/0.008329	2/0.059744
D	T	0	0	1	0	0/0.942361	0/0.942361	1/0.005533	2/0.052106
G	T	0	0	1	0	0/0.937381	0/0.937381	1/0.005318	2/0.057301
T	S	0	0	1	0	0/0.942076	0/0.942076	1/0.004127	2/0.053797
F	S	0	0	1	0	0/0.945720	0/0.945720	1/0.003641	2/0.050639
S	S	0	0	1	0	0/0.949919	0/0.949919	1/0.004157	2/0.045924
F	S	0	0	1	0	0/0.938774	0/0.938774	1/0.003528	2/0.057698
R	T	0	0	1	0	0/0.917012	0/0.917012	1/0.005106	2/0.077882
G	T	0	0	1	0	0/0.894558	0/0.894558	1/0.010033	2/0.095410
R	R	0	0	1	0	0/0.898268	0/0.898268	1/0.014242	2/0.087490
T	S	0	0	1	0	0/0.939020	0/0.939020	1/0.001266	2/0.059714
Y	S	0	0	1	0	0/0.954654	0/0.954654	1/0.000520	2/0.044826
H	S	0	0	1	0	0/0.958688	0/0.958688	1/0.000137	2/0.041175
F	S	0	0	1	0	0/0.936849	0/0.936849	1/0.000096	2/0.063055
D	S	0	0	0.9	0	0/0.936403	0/0.936403	1/0.000043	2/0.063555
I	A	0	0	0.9	0	0/0.947743	0/0.947743	1/0.000028	2/0.052229
N	A	0	0	0.9	0	0/0.932617	0/0.932617	1/0.000075	2/0.067308
E	A	0	0	0.9	0	0/0.647817	0/0.647817	1/0.000759	2/0.351423
K	A	0	0	0.9	0	0/0.853107	0/0.853107	1/0.000022	2/0.146871
D	A	0	0	0.9	0	0/0.933959	0/0.933959	1/0.000031	2/0.066009
K	A	0	0	0.8	0	0/0.911316	0/0.911316	1/0.000118	2/0.088565
H	N	0	0	0.8	0	0/0.891089	0/0.891089	1/0.000550	2/0.108361
N	A	0	0	0.3	0	0/0.910696	0/0.910696	1/0.001214	2/0.088090
H	A	0	0	0.4	0	0/0.948187	0/0.948187	1/0.003135	2/0.048679
L	A	0	0	1	0	0/0.892539	0/0.892539	1/0.048988	2/0.058473
H	T	0	0	1	0	0/0.719383	0/0.719383	1/0.186650	2/0.093968
G	G	0	0	1	0	0/0.951137	0/0.951137	1/0.009332	2/0.039531
F	K	0	0	1	0	0/0.941141	0/0.941141	1/0.018089	2/0.040770
L	A	0	0	1	0	0/0.941847	0/0.941847	1/0.012711	2/0.045442
Y	A	0	0	1	0	0/0.948663	0/0.948663	1/0.014981	2/0.036356
H	K	0	0	1	0	0/0.929766	0/0.929766	1/0.015824	2/0.054410
E	A	0	0	1	2	0/0.936872	0/0.936872	1/0.006353	2/0.056775
K	A	0	0	1	2	0/0.936734	0/0.936734	1/0.007963	2/0.055303
W	R	0	0	1	2	0/0.934421	0/0.934421	1/0.005736	2/0.059844
N	S	0	0	1	2	0/0.941206	0/0.941206	1/0.003464	2/0.055330
V	S	0	0	1	2	0/0.932571	0/0.932571	1/0.002540	2/0.064889
V	K	0	0	1	2	0/0.942970	0/0.942970	1/0.003865	2/0.053165
T	S	0	0	1	2	0/0.936747	0/0.936747	1/0.002888	2/0.060365
T	S	0	0	1	2	0/0.934475	0/0.934475	1/0.002887	2/0.062638
K	A	0	0	1	2	0/0.944158	0/0.944158	1/0.002022	2/0.053820
Q	K	0	0	1	2	0/0.946692	0/0.946692	1/0.002985	2/0.050323
T	S	0	0	1	2	0/0.924029	0/0.924029	1/0.002099	2/0.073872
D	K	0	0	1	2	0/0.949958	0/0.949958	1/0.000418	2/0.049624
E	A	0	0	1	2	0/0.930888	0/0.930888	1/0.002126	2/0.066986
G	T	0	0	1	2	0/0.920247	0/0.920247	1/0.006812	2/0.072941
V	S	0	0	1	2	0/0.892520	0/0.892520	1/0.006236	2/0.101245
I	S	0	0	0.9	2	0/0.903238	0/0.903238	1/0.001368	2/0.095394
V	S	0	0	0.8	2	0/0.904993	0/0.904993	1/0.000547	2/0.094460
E	R	0	0	0.8	2	0/0.884216	0/0.884216	1/0.002037	2/0.113747
T	S	0	0	0.8	2	0/0.890681	0/0.890681	1/0.000439	2/0.108879
E	S	0	0	0.9	2	0/0.927573	0/0.927573	1/0.000048	2/0.072378
I	S	0	0	0.9	2	0/0.929288	0/0.929288	1/0.000236	2/0.070475
D	S	0	0	1	2	0/0.913316	0/0.913316	1/0.000120	2/0.086564
L	S	0	0	0.9	2	0/0.925946	0/0.925946	1/0.000023	2/0.074032
S	S	0	0	0.9	0	0/0.875771	0/0.875771	1/0.000014	2/0.124215
E	S	0	0	0.9	0	0/0.913204	0/0.913204	1/0.000006	2/0.086790
L	R	0	0	0.9	0	0/0.912022	0/0.912022	1/0.000021	2/0.087957
P	A	0	0	0.9	0	0/0.915050	0/0.915050	1/0.000020	2/0.084931
H	A	0	0	0.3	0	0/0.871554	0/0.871554	1/0.000037	2/0.128409
V	A	0	0	0.9	0	0/0.920172	0/0.920172	1/0.000072	2/0.079756
Q	A	0	0	0.9	0	0/0.926255	0/0.926255	1/0.000157	2/0.073588
K	A	0	0	1	0	0/0.918747	0/0.918747	1/0.000164	2/0.081089
Q	A	0	0	1	0	0/0.909299	0/0.909299	1/0.000431	2/0.090270
F	U	0	0	1	0	0/0.913987	0/0.913987	1/0.000402	2/0.085611
P	V	0	0	1	0	0/0.897735	0/0.897735	1/0.000788	2/0.101477
H	A	0	0	1	0	0/0.888724	0/0.888724	1/0.007034	2/0.104242
H	A	0	0	1	0	0/0.896316	0/0.896316	1/0.005992	2/0.097693
A	S	0	0	1	0	0/0.918232	0/0.918232	1/0.005253	2/0.076515
V	S	0	0	1	0	0/0.907250	0/0.907250	1/0.004636	2/0.088113
V	S	0	0	1	0	0/0.923979	0/0.923979	1/0.004687	2/0.071334
R	S	0	0	1	0	0/0.899880	0/0.899880	1/0.005150	2/0.094970
M	S	0	0	1	0	0/0.876119	0/0.876119	1/0.005977	2/0.117904
T	S	0	0	1	0	0/0.892476	0/0.892476	1/0.000727	2/0.106796
Y	S	0	0	1	0	0/0.886706	0/0.886706	1/0.000350	2/0.112943
T	S	0	0	1	0	0/0.889190	0/0.889190	1/0.001471	2/0.109338
I	S	0	0	1	0	0/0.828941	0/0.828941	1/0.000852	2/0.170207
K	S	0	0	0.9	0	0/0.867460	0/0.867460	1/0.000822	2/0.131718
E	S	0	0	0.9	0	0/0.912194	0/0.912194	1/0.001399	2/0.086407
N	K	0	0	1	0	0/0.932084	0/0.932084	1/0.000134	2/0.067782
T	S	0	0	1	0	0/0.869910	0/0.869910	1/0.000271	2/0.129820
L	S	0	0	1	0	0/0.911549	0/0.911549	1/0.000142	2/0.088309
F	S	0	0	1	0	0/0.890544	0/0.890544	1/0.000366	2/0.109090
K	S	0	0	0.9	0	0/0.879395	0/0.879395	1/0.002554	2/0.118051
H	S	0	0	0.3	0	0/0.846933	0/0.846933	1/0.001726	2/0.151341
A	S	0	0	1	0	0/0.885974	0/0.885974	1/0.001308	2/0.112719
T	S	0	0	1	0	0/0.910765	0/0.910765	1/0.000954	2/0.088281
V	S	0	0	1	0	0/0.927096	0/0.927096	1/0.000305	2/0.072599
M	S	0	0	1	0	0/0.927729	0/0.927729	1/0.001296	2/0.070974
N	S	0	0	1	0	0/0.898383	0/0.898383	1/0.003716	2/0.097901
K	K	0	0	1	0	0/0.896129	0/0.896129	1/0.004167	2/0.099704
G	R	0	0	1	0	0/0.890402	0/0.890402	1/0.008824	2/0.100774
K	A	0	0	1	0	0/0.845295	0/0.845295	1/0.012252	2/0.142454
E	S	0	0	1	0	0/0.899566	0/0.899566	1/0.009294	2/0.091141
A	S	0	0	1	0	0/0.911596	0/0.911596	1/0.008845	2/0.079558
F	S	0	0	1	0	0/0.905723	0/0.905723	1/0.008348	2/0.085929
P	R	0	0	1	0	0/0.907583	0/0.907583	1/0.006854	2/0.085562
W	S	0	0	1	0	0/0.904281	0/0.904281	1/0.008103	2/0.087616
G	S	0	0	1	0	0/0.901512	0/0.901512	1/0.012546	2/0.085942
I	S	0	0	1	0	0/0.903700	0/0.903700	1/0.006802	2/0.089499
G	S	0	0	1	0	0/0.898498	0/0.898498	1/0.006942	2/0.094560
Y	S	0	0	1	0	0/0.926260	0/0.926260	1/0.005769	2/0.067971
H	U	0	0	1	0	0/0.932424	0/0.932424	1/0.001177	2/0.066399
T	S	0	0	1	0	0/0.920544	0/0.920544	1/0.002569	2/0.076887
T	S	0	0	1	0	0/0.915316	0/0.915316	1/0.003591	2/0.081093
F	S	0	0	1	0	0/0.923706	0/0.923706	1/0.001453	2/0.074841
I	S	0	0	0.9	0	0/0.932546	0/0.932546	1/0.002429	2/0.065025
F	R	0	0	1	0	0/0.921594	0/0.921594	1/0.001347	2/0.077059
P	R	0	0	1	0	0/0.905018	0/0.905018	1/0.001779	2/0.093203
A	A	0	0	1	0	0/0.902042	0/0.902042	1/0.002174	2/0.095783
E	A	0	0	1	0	0/0.907825	0/0.907825	1/0.001351	2/0.090825
S	A	0	0	1	0	0/0.894765	0/0.894765	1/0.007820	2/0.097415
S	A	0	0	1	0	0/0.881854	0/0.881854	1/0.015920	2/0.102227
L	A	0	0	1	0	0/0.903102	0/0.903102	1/0.006269	2/0.090630
F	S	0	0	1	0	0/0.917440	0/0.917440	1/0.003340	2/0.079220
S	S	0	0	1	0	0/0.902915	0/0.902915	1/0.006038	2/0.091047
L	S	0	0	1	0	0/0.901272	0/0.901272	1/0.004771	2/0.093958
T	S	0	0	1	0	0/0.893117	0/0.893117	1/0.004399	2/0.102485
A	A	0	0	1	0	0/0.912851	0/0.912851	1/0.003374	2/0.083775
D	R	0	0	1	0	0/0.901408	0/0.901408	1/0.007512	2/0.091080
Q	A	0	0	1	0	0/0.912771	0/0.912771	1/0.008420	2/0.078809
Q	A	0	0	1	0	0/0.922256	0/0.922256	1/0.009573	2/0.068171
W	A	0	0	1	0	0/0.923897	0/0.923897	1/0.010509	2/0.065594
E	K	0	0	1	0	0/0.921424	0/0.921424	1/0.011295	2/0.067281
L	S	0	0	1	0	0/0.934610	0/0.934610	1/0.001649	2/0.063742
D	S	0	0	1	0	0/0.940123	0/0.940123	1/0.001263	2/0.058614
E	A	0	0	1	0	0/0.937253	0/0.937253	1/0.001104	2/0.061643
R	A	0	0	1	0	0/0.883512	0/0.883512	1/0.003206	2/0.113282
L	S	0	0	0.9	0	0/0.875984	0/0.875984	1/0.002937	2/0.121079
L	S	0	0	0.9	0	0/0.868015	0/0.868015	1/0.001784	2/0.130201
P	R	0	0	0.9	0	0/0.886991	0/0.886991	1/0.001586	2/0.111423
T	A	0	0	1	0	0/0.916672	0/0.916672	1/0.000167	2/0.083161
G	T	0	0	1	0	0/0.930102	0/0.930102	1/0.000028	2/0.069869
K	R	0	0	1	0	0/0.932576	0/0.932576	1/0.000026	2/0.067398
L	R	0	0	1	0	0/0.925485	0/0.925485	1/0.000049	2/0.074466
M	R	0	0	0.9	0	0/0.930483	0/0.930483	1/0.000112	2/0.069406
D	S	0	0	0.9	0	0/0.922834	0/0.922834	1/0.000078	2/0.077088
V	S	0	0	0.9	0	0/0.896010	0/0.896010	1/0.000053	2/0.103937
P	R	0	0	0.9	0	0/0.856323	0/0.856323	1/0.000054	2/0.143623
Y	S	0	0	0.9	0	0/0.832419	0/0.832419	1/0.000015	2/0.167566
K	S	0	0	0.9	0	0/0.837002	0/0.837002	1/0.000025	2/0.162973
E	T	0	0	0.9	0	0/0.839028	0/0.839028	1/0.000051	2/0.160922
A	T	0	0	0.3	0	0/0.876467	0/0.876467	1/0.000421	2/0.123113
L	A	0	0	0.3	0	0/0.882145	0/0.882145	1/0.000089	2/0.117765
H	A	0	0	0.3	0	0/0.912701	0/0.912701	1/0.000081	2/0.087218
E	A	0	0	0.3	0	0/0.931101	0/0.931101	1/0.000103	2/0.068795
G	T	0	0	0.4	0	0/0.935119	0/0.935119	1/0.000111	2/0.064770
M	R	0	0	0.9	0	0/0.918202	0/0.918202	1/0.000467	2/0.081331
D	S	0	0	0.9	0	0/0.921648	0/0.921648	1/0.000299	2/0.078053
L	A	0	0	0.9	0	0/0.920145	0/0.920145	1/0.000275	2/0.079580
R	A	0	0	0.9	0	0/0.920217	0/0.920217	1/0.000915	2/0.078867
H	K	0	0	1	0	0/0.909839	0/0.909839	1/0.000318	2/0.089843
K	R	0	0	1	0	0/0.930255	0/0.930255	1/0.000294	2/0.069451
Q	S	0	0	1	0	0/0.940874	0/0.940874	1/0.000407	2/0.058720
L	R	0	0	1	0	0/0.947837	0/0.947837	1/0.001653	2/0.050509
D	A	0	0	1	0	0/0.922553	0/0.922553	1/0.016126	2/0.061321
D	A	0	0	1	0	0/0.878095	0/0.878095	1/0.020549	2/0.101356
V	A	0	0	1	0	0/0.916625	0/0.916625	1/0.010952	2/0.072423
F	A	0	0	1	0	0/0.905462	0/0.905462	1/0.012779	2/0.081759
L	A	0	0	1	0	0/0.887050	0/0.887050	1/0.009367	2/0.103583
S	S	0	0	1	0	0/0.870093	0/0.870093	1/0.007630	2/0.122277
S	A	0	0	1	0	0/0.908564	0/0.908564	1/0.008931	2/0.082505
Y	S	0	0	1	0	0/0.852238	0/0.852238	1/0.004944	2/0.142818
Q	R	0	0	1	0	0/0.843966	0/0.843966	1/0.004780	2/0.151255
K	S	0	0	1	0	0/0.789377	0/0.789377	1/0.013833	2/0.196790
R	S	0	0	0.4	0	0/0.745481	0/0.745481	1/0.012364	2/0.242155
G	G	0	0	0.3	0	0/0.674304	0/0.674304	1/0.014415	2/0.311281
G	A	0	0	0.3	0	0/0.806257	0/0.806257	1/0.013015	2/0.180728
E	K	0	0	0.3	0	0/0.810741	0/0.810741	1/0.013300	2/0.175959
N	R	0	0	0.3	0	0/0.833391	0/0.833391	1/0.009260	2/0.157349
Q	S	0	0	0.3	0	0/0.860002	0/0.860002	1/0.005397	2/0.134601
A	S	0	0	0.4	0	0/0.901268	0/0.901268	1/0.005961	2/0.092771
V	S	0	0	0.4	0	0/0.899662	0/0.899662	1/0.010544	2/0.089795
I	S	0	0	0.4	0	0/0.531446	0/0.531446	1/0.110530	2/0.358024
Y	S	0	0	0.4	0	0/0.851546	0/0.851546	1/0.026024	2/0.122430
H	A	0	0	0.4	0	0/0.832706	0/0.832706	1/0.070550	2/0.096743
Q	A	0	0	0.4	0	0/0.864493	0/0.864493	1/0.057501	2/0.078006
H	N	0	0	0.4	0	0/0.880873	0/0.880873	1/0.041685	2/0.077443
A	A	0	0	0.4	0	0/0.905241	0/0.905241	1/0.033723	2/0.061035
H	S	0	0	0.4	0	0/0.926484	0/0.926484	1/0.019399	2/0.054116
I	S	0	0	0.4	0	0/0.860180	0/0.860180	1/0.043694	2/0.096126
S	S	0	0	0.4	0	0/0.545052	0/0.545052	1/0.307077	2/0.147871
I	S	0	0	0.4	0	0/0.897518	0/0.897518	1/0.025649	2/0.076833
I	S	0	0	0.4	0	0/0.875699	0/0.875699	1/0.051661	2/0.072640
Y	S	0	0	0.4	0	0/0.836391	0/0.836391	1/0.059042	2/0.104566
K	G	0	0	0.4	0	0/0.767708	0/0.767708	1/0.045845	2/0.186448
A	A	0	0	0.4	0	0/0.721164	0/0.721164	1/0.036790	2/0.242046
D	A	0	0	0.4	0	0/0.687643	0/0.687643	1/0.040140	2/0.272217
E	A	0	0	0.4	0	0/0.643449	0/0.643449	1/0.028804	2/0.327747
Q	A	0	0	0.3	0	0/0.794640	0/0.794640	1/0.014012	2/0.191348
F	R	0	0	0.3	0	0/0.834747	0/0.834747	1/0.006163	2/0.159090
K	K	0	0	0.3	0	0/0.787852	0/0.787852	1/0.004838	2/0.207310
H	S	0	0	0.3	0	0/0.794931	0/0.794931	1/0.002903	2/0.202166
W	S	0	0	0.2	0	0/0.848467	0/0.848467	1/0.000667	2/0.150866
V	S	0	0	0.2	0	0/0.878316	0/0.878316	1/0.000342	2/0.121342
V	S	0	0	0.3	0	0/0.860152	0/0.860152	1/0.000657	2/0.139191
Y	S	0	0	0.3	0	0/0.834075	0/0.834075	1/0.000729	2/0.165196
N	S	0	0	0.3	0	0/0.814606	0/0.814606	1/0.000993	2/0.184401
A	A	0	0	0.3	0	0/0.733531	0/0.733531	1/0.001948	2/0.264522
D	K	0	0	0.3	0	0/0.749740	0/0.749740	1/0.001374	2/0.248886
G	T	0	0	0.3	0	0/0.673278	0/0.673278	1/0.002269	2/0.324453
K	R	0	0	0.3	0	0/0.677095	0/0.677095	1/0.001737	2/0.321168
Q	R	0	0	0.3	0	0/0.732739	0/0.732739	1/0.003842	2/0.263419
G	S	0	0	0.2	0	0/0.695735	0/0.695735	1/0.004761	2/0.299504
Y	S	0	0	0.3	0	0/0.658531	0/0.658531	1/0.006476	2/0.334993
L	S	0	0	0.3	0	0/0.564000	0/0.564000	1/0.006883	2/0.429117
C	R	0	0	0.3	0	0/0.569057	0/0.569057	1/0.006798	2/0.424145
P	R	0	0	0.3	0	0/0.683810	0/0.683810	1/0.004773	2/0.311418
E	U	0	0	0.3	0	0/0.624221	0/0.624221	1/0.005920	2/0.369859
P	R	0	0	0.3	0	0/0.643861	0/0.643861	1/0.003193	2/0.352945
Y	S	0	0	0.3	0	0/0.726094	0/0.726094	1/0.002491	2/0.271415
T	A	0	0	0.3	0	0/0.690083	0/0.690083	1/0.001818	2/0.308098
W	S	0	0	0.3	0	0/0.747845	0/0.747845	1/0.000606	2/0.251549
V	S	0	0	0.3	0	0/0.727476	0/0.727476	1/0.000394	2/0.272131
T	A	0	0	0.3	0	0/0.771363	0/0.771363	1/0.000260	2/0.228377
N	S	0	0	0.3	0	0/0.854680	0/0.854680	1/0.000125	2/0.145195
A	A	0	0	0.3	0	0/0.866774	0/0.866774	1/0.000337	2/0.132890
V	A	0	0	0.3	0	0/0.817926	0/0.817926	1/0.002278	2/0.179797
N	A	0	0	0.3	0	0/0.860035	0/0.860035	1/0.002159	2/0.137806
L	A	0	0	0.2	0	0/0.884444	0/0.884444	1/0.004914	2/0.110642
D	A	0	0	0.2	0	0/0.911802	0/0.911802	1/0.000974	2/0.087224
L	S	0	0	0.1	0	0/0.907698	0/0.907698	1/0.000728	2/0.091575
P	A	0	0	0.1	0	0/0.891273	0/0.891273	1/0.001289	2/0.107438
S	A	0	0	0.1	0	0/0.899089	0/0.899089	1/0.002603	2/0.098308
S	A	0	0	0.2	0	0/0.893269	0/0.893269	1/0.005191	2/0.101540
L	A	0	0	0.2	0	0/0.875614	0/0.875614	1/0.007600	2/0.116786
T	A	0	0	0.1	0	0/0.880633	0/0.880633	1/0.005771	2/0.113596
G	T	0	0	0.1	0	0/0.881703	0/0.881703	1/0.001541	2/0.116756
L	R	0	0	0.1	0	0/0.866741	0/0.866741	1/0.001170	2/0.132089
Q	S	0	0	0.1	0	0/0.847441	0/0.847441	1/0.001345	2/0.151214
V	S	0	0	0.1	0	0/0.833736	0/0.833736	1/0.002191	2/0.164073
L	S	0	0	0.2	0	0/0.812460	0/0.812460	1/0.003478	2/0.184062
E	R	0	0	0.2	0	0/0.757258	0/0.757258	1/0.004708	2/0.238034
P	R	0	0	0.2	0	0/0.627071	0/0.627071	1/0.014467	2/0.358462
G	T	0	0	0.2	0	0/0.573993	0/0.573993	1/0.007589	2/0.418418
E	R	0	0	0.2	0	0/0.578299	0/0.578299	1/0.004649	2/0.417052
E	S	0	0	0.2	0	0/0.512266	0/0.512266	1/0.005618	2/0.482116
T	S	0	0.1	0	0	2/0.503258	0/0.487593	1/0.009149	2/0.503258
T	S	0	0.1	0	2	2/0.528767	0/0.465270	1/0.005963	2/0.528767
A	S	0	0.1	0	2	2/0.653757	0/0.340554	1/0.005689	2/0.653757
K	S	0	0.1	0	2	2/0.704933	0/0.291366	1/0.003701	2/0.704933
S	S	0	0.1	0	2	2/0.779520	0/0.215907	1/0.004573	2/0.779520
S	S	0	0.1	0	2	2/0.762928	0/0.228391	1/0.008680	2/0.762928
I	S	0	0.1	0	2	2/0.764879	0/0.215571	1/0.019550	2/0.764879
T	S	0	0.1	0	2	2/0.619145	0/0.370159	1/0.010696	2/0.619145
I	S	0	0.1	0	2	2/0.857232	0/0.110838	1/0.031930	2/0.857232
E	A	0	0.1	0	2	2/0.860536	0/0.100067	1/0.039397	2/0.860536
L	A	0	0.1	0	2	2/0.933236	0/0.004936	1/0.061828	2/0.933236
N	A	0	0	0	2	2/0.918651	0/0.005558	1/0.075791	2/0.918651
H	N	0	0	0	2	2/0.884576	0/0.006578	1/0.108846	2/0.884576
Q	N	0	0	0	2	2/0.865219	0/0.010016	1/0.124765	2/0.865219
# 0.000000
S	N	0	0	0	2	2/0.911272	0/0.053747	1/0.034981	2/0.911272
N	N	0	0	0.2	2	2/0.914101	0/0.063056	1/0.022842	2/0.914101
[truncated: 24,127 more rows]
